# Supplementary material for: Species, Habitats, Society: An Evaluation of Research Supporting EU's Natura 2000 Network
Source: PLoS One. 2014 Nov 21;9(11):e113648. doi: 10.1371/journal.pone.0113648 (PMC4240592; doi:10.1371/journal.pone.0113648)
Supplement: Data S3 — Peer-reviewed papers and conference proceedings reviewed in this study in BibTeX format (for import into reference management software). (TXT) [file pone.0113648.s008.txt]

@article{
   author = {Abbiati, M. and Mistri, M. and Bartoli, M. and Ceccherelli, V. U. and Colangelo, M. A. and Ferrari, C. R. and Giordani, G. and Munari, C. and Nizzoli, D. and Ponti, M. and Rossi, R. and Viaroli, P.},
   title = {Trade-off between conservation and exploitation of the transitional water ecosystems of the northern Adriatic Sea},
   journal = {Chemistry and Ecology},
   volume = {26},
   number = {sup1},
   pages = {105-119},
   ISSN = {0275-7540
1029-0370},
   DOI = {10.1080/02757541003693193},
   url = {<Go to ISI>://WOS:000278001300007
http://www.tandfonline.com/doi/pdf/10.1080/02757541003693193},
   year = {2010},
   type = {Journal Article}
}

@article{
   author = {Abellan, M. D. and Martinez, J. E. and Palazon, J. A. and Esteve, M. A. and Calvo, J. F.},
   title = {Efficiency of a Protected-Area Network in a Mediterranean Region: A Multispecies Assessment with Raptors},
   journal = {Environmental Management},
   volume = {47},
   number = {5},
   pages = {983-991},
   ISSN = {0364-152X},
   DOI = {10.1007/s00267-011-9640-5},
   url = {<Go to ISI>://WOS:000290277200024
http://download.springer.com/static/pdf/927/art%253A10.1007%252Fs00267-011-9640-5.pdf?auth66=1360563821_6635c2a5414f5882bc2bb49a855a505c&ext=.pdf},
   year = {2011},
   type = {Journal Article}
}

@article{
   author = {Abellan, P. and Sanchez-Fernandez, D. and Velasco, J. and Millan, A.},
   title = {Effectiveness of protected area networks in representing freshwater biodiversity: the case of a Mediterranean river basin (south-eastern Spain)},
   journal = {Aquatic Conservation-Marine and Freshwater Ecosystems},
   volume = {17},
   number = {4},
   pages = {361-374},
   ISSN = {1052-7613},
   DOI = {10.1002/aqc.778},
   url = {<Go to ISI>://WOS:000248362900004
http://onlinelibrary.wiley.com/doi/10.1002/aqc.778/abstract},
   year = {2007},
   type = {Journal Article}
}

@article{
   author = {Alagador, D. and Trivino, M. and Cerdeira, J. O. and Bras, R. and Cabeza, M. and Araujo, M. B.},
   title = {Linking like with like: optimising connectivity between environmentally-similar habitats},
   journal = {Landscape Ecology},
   volume = {27},
   number = {2},
   pages = {291-301},
   ISSN = {0921-2973},
   DOI = {10.1007/s10980-012-9704-9},
   url = {<Go to ISI>://WOS:000300088700012
http://download.springer.com/static/pdf/931/art%253A10.1007%252Fs10980-012-9704-9.pdf?auth66=1395213791_8516c7a1d51b1db34cadf40ddc8b5ff2&ext=.pdf},
   year = {2012},
   type = {Journal Article}
}

@article{
   author = {Albert, J. and Platek, M. and Cizek, L.},
   title = {Vertical stratification and microhabitat selection by the Great Capricorn Beetle (Cerambyx cerdo) (Coleoptera: Cerambycidae) in open-grown, veteran oaks},
   journal = {European Journal of Entomology},
   volume = {109},
   number = {4},
   pages = {553-559},
   ISSN = {1210-5759},
   url = {<Go to ISI>://WOS:000310716000010},
   year = {2012},
   type = {Journal Article}
}

@article{
   author = {Albuquerque, Fábio S. and Assunção-Albuquerque, Maria José T. and Cayuela, Luis and Zamora, Regino and Benito, Blas M.},
   title = {European Bird distribution is “well” represented by Special Protected Areas: Mission accomplished?},
   journal = {Biological Conservation},
   volume = {159},
   pages = {45-50},
   ISSN = {00063207},
   DOI = {10.1016/j.biocon.2012.10.012},
   url = {http://www.sciencedirect.com/science/article/pii/S0006320712004326},
   year = {2013},
   type = {Journal Article}
}

@article{
   author = {Alexandridis, T. K. and Lazaridou, E. and Tsirika, A. and Zalidis, G. C.},
   title = {Using Earth Observation to update a Natura 2000 habitat map for a wetland in Greece},
   journal = {Journal of Environmental Management},
   volume = {90},
   number = {7},
   pages = {2243-2251},
   ISSN = {0301-4797},
   DOI = {10.1016/j.jenvman.2007.06.024},
   url = {<Go to ISI>://WOS:000266740000015
http://ac.els-cdn.com/S0301479708000467/1-s2.0-S0301479708000467-main.pdf?_tid=0394d564-ada5-11e3-a772-00000aacb35f&acdnat=1395041179_beea4b78c14a7f06444a612e6f12993c},
   year = {2009},
   type = {Journal Article}
}

@article{
   author = {Ali, I. and Schuster, C. and Zebisch, M. and Forster, M. and Kleinschmit, B. and Notarnicola, C.},
   title = {First Results of Monitoring Nature Conservation Sites in Alpine Region by Using Very High Resolution (VHR) X-Band SAR Data},
   journal = {Ieee Journal of Selected Topics in Applied Earth Observations and Remote Sensing},
   volume = {6},
   number = {5},
   pages = {2265-2274},
   ISSN = {1939-1404},
   DOI = {10.1109/jstars.2013.2241735},
   url = {<Go to ISI>://WOS:000325757300017
http://ieeexplore.ieee.org/ielx5/4609443/6605551/06461102.pdf?tp=&arnumber=6461102&isnumber=6605551},
   year = {2013},
   type = {Journal Article}
}

@article{
   author = {Alphandery, P. and Fortier, A.},
   title = {Local Settings and Biodiversity A Sociological Approach to the Implementation of the EC Habitats Directive in France},
   journal = {Current Sociology},
   volume = {58},
   number = {5},
   pages = {755-776},
   ISSN = {0011-3921},
   DOI = {10.1177/0011392110372737},
   url = {<Go to ISI>://WOS:000281599400005
http://csi.sagepub.com/content/58/5/755.full.pdf},
   year = {2010},
   type = {Journal Article}
}

@article{
   author = {Amici, V. and Santi, E. and Filibeck, G. and Diekmann, M. and Geri, F. and Landi, S. and Scoppola, A. and Chiarucci, A.},
   title = {Influence of secondary forest succession on plant diversity patterns in a Mediterranean landscape},
   journal = {Journal of Biogeography},
   volume = {40},
   number = {12},
   pages = {2335-2347},
   ISSN = {0305-0270},
   DOI = {10.1111/jbi.12182},
   url = {<Go to ISI>://WOS:000330102600012
http://onlinelibrary.wiley.com/doi/10.1111/jbi.12182/abstract},
   year = {2013},
   type = {Journal Article}
}

@article{
   author = {Anadon, J. D. and Gimenez, A. and Perez, I. and Martinez, M. and Esteve, M. A.},
   title = {Habitat selection by the spur-thighed tortoise Testudo graeca in a multisuccessional landscape: Implications for habitat management},
   journal = {Biodiversity and Conservation},
   volume = {15},
   number = {7},
   pages = {2287-2299},
   ISSN = {0960-3115},
   DOI = {10.1007/s10531-004-8226-4},
   url = {<Go to ISI>://WOS:000238362200013
http://download.springer.com/static/pdf/491/art%253A10.1007%252Fs10531-004-8226-4.pdf?auth66=1395213845_84ccc18607afbde0107850cb756ad026&ext=.pdf},
   year = {2006},
   type = {Journal Article}
}

@article{
   author = {Andersen, D. K. and Nygaard, B. and Fredshavn, J. R. and Ejrnaes, R.},
   title = {Cost-effective assessment of conservation status of fens},
   journal = {Applied Vegetation Science},
   volume = {16},
   number = {3},
   pages = {491-501},
   ISSN = {1402-2001},
   DOI = {10.1111/avsc.12020},
   url = {<Go to ISI>://WOS:000319885000014
http://onlinelibrary.wiley.com/doi/10.1111/avsc.12020/abstract},
   year = {2013},
   type = {Journal Article}
}

@article{
   author = {Anderwald, P. and Haberlin, M. D. and Coleman, M. and Cadhla, O. O. and Englund, A. and Visser, F. and Cronin, M.},
   title = {Seasonal trends and spatial differences in marine mammal occurrence in Broadhaven Bay, north-west Ireland},
   journal = {Journal of the Marine Biological Association of the United Kingdom},
   volume = {92},
   number = {8},
   pages = {1757-1766},
   ISSN = {0025-3154},
   DOI = {10.1017/s0025315412001397},
   url = {<Go to ISI>://WOS:000310731600013
http://journals.cambridge.org/action/displayAbstract?fromPage=online&aid=8732670},
   year = {2012},
   type = {Journal Article}
}

@article{
   author = {Andreou, M. and Delipetrou, P. and Kadis, C. and Tsiamis, G. and Bourtzis, K. and Georghiou, K.},
   title = {An integrated approach for the conservation of threatened plants: The case of Arabis kennedyae (Brassicaceae)},
   journal = {Acta Oecologica-International Journal of Ecology},
   volume = {37},
   number = {3},
   pages = {239-248},
   ISSN = {1146-609X},
   DOI = {10.1016/j.actao.2011.02.007},
   url = {<Go to ISI>://WOS:000290282100010
http://ac.els-cdn.com/S1146609X11000245/1-s2.0-S1146609X11000245-main.pdf?_tid=374addae-ada5-11e3-b414-00000aab0f26&acdnat=1395041266_cd5b92404de05e8e31e7d7e7a43136f5},
   year = {2011},
   type = {Journal Article}
}

@article{
   author = {Andrulewicz, E. and Otremba, Z. and Kaminska, K.},
   title = {Ongoing Technical Activities and Conservation Measures in Maritime Spatial Planning within Polish Marine Areas},
   journal = {Polish Journal of Environmental Studies},
   volume = {19},
   number = {3},
   pages = {553-563},
   ISSN = {1230-1485},
   url = {<Go to ISI>://WOS:000279919300013},
   year = {2010},
   type = {Journal Article}
}

@article{
   author = {Andueza, I. L. and Alcayde, V. S.},
   title = {Advances in the action plan for Emys orbicularis in the Valencia region, Spain},
   journal = {Biologia},
   volume = {59},
   pages = {173-176},
   ISSN = {0006-3088},
   url = {<Go to ISI>://WOS:000225944400025},
   year = {2004},
   type = {Journal Article}
}

@article{
   author = {Anthon, S. and Garcia, S. and Stenger, A.},
   title = {Incentive Contracts for Natura 2000 Implementation in Forest Areas},
   journal = {Environmental & Resource Economics},
   volume = {46},
   number = {3},
   pages = {281-302},
   ISSN = {0924-6460},
   DOI = {10.1007/s10640-009-9341-1},
   url = {<Go to ISI>://WOS:000278401900003
http://download.springer.com/static/pdf/389/art%253A10.1007%252Fs10640-009-9341-1.pdf?auth66=1360563878_9393aff61111cfaf9248abedcb722d40&ext=.pdf},
   year = {2010},
   type = {Journal Article}
}

@article{
   author = {Apostolopoulou, E. and Drakou, E. G. and Pediaditi, K.},
   title = {Participation in the management of Greek Natura 2000 sites: evidence from a cross-level analysis},
   journal = {J Environ Manage},
   volume = {113},
   pages = {308-18},
   ISSN = {1095-8630 (Electronic)
0301-4797 (Linking)},
   DOI = {10.1016/j.jenvman.2012.09.006},
   url = {http://www.ncbi.nlm.nih.gov/pubmed/23072869},
   year = {2012},
   type = {Journal Article}
}

@article{
   author = {Apostolopoulou, E. and Pantis, J. D.},
   title = {Conceptual gaps in the national strategy for the implementation of the European Natura 2000 conservation policy in Greece},
   journal = {Biological Conservation},
   volume = {142},
   number = {1},
   pages = {221-237},
   ISSN = {0006-3207},
   DOI = {10.1016/j.biocon.2008.10.021},
   url = {<Go to ISI>://WOS:000262596900020
http://www.sciencedirect.com/science/article/pii/S0006320708003984},
   year = {2009},
   type = {Journal Article}
}

@article{
   author = {Araujo, M. B.},
   title = {Matching species with reserves - uncertainties from using data at different resolutions},
   journal = {Biological Conservation},
   volume = {118},
   number = {4},
   pages = {533-538},
   ISSN = {0006-3207},
   DOI = {10.1016/j.biocon.2003.10.006},
   url = {<Go to ISI>://WOS:000221901700011
http://www.sciencedirect.com/science/article/pii/S0006320703003999},
   year = {2004},
   type = {Journal Article}
}

@article{
   author = {Araujo, M. B. and Alagador, D. and Cabeza, M. and Nogues-Bravo, D. and Thuiller, W.},
   title = {Climate change threatens European conservation areas},
   journal = {Ecology Letters},
   volume = {14},
   number = {5},
   pages = {484-492},
   ISSN = {1461-023X},
   DOI = {10.1111/j.1461-0248.2011.01610.x},
   url = {<Go to ISI>://WOS:000289474700007
http://onlinelibrary.wiley.com/store/10.1111/j.1461-0248.2011.01610.x/asset/j.1461-0248.2011.01610.x.pdf?v=1&t=hcfszuzo&s=762c140d3ea6ec2fb112f93febe0d7d26394eff7},
   year = {2011},
   type = {Journal Article}
}

@article{
   author = {Araujo, M. B. and Lobo, J. M. and Moreno, J. C.},
   title = {The effectiveness of Iberian protected areas in conserving terrestrial biodiversity},
   journal = {Conservation Biology},
   volume = {21},
   number = {6},
   pages = {1423-1432},
   ISSN = {0888-8892},
   DOI = {10.1111/j.1523-1739.2007.00827.x},
   url = {<Go to ISI>://WOS:000251764200012
http://onlinelibrary.wiley.com/doi/10.1111/j.1523-1739.2007.00827.x/abstract},
   year = {2007},
   type = {Journal Article}
}

@article{
   author = {Arconada, B. and Delgado, P. and Garcia, A.},
   title = {Minimizing environmental risks on constructing marine pipelines: Aguilas desalination plant},
   journal = {Desalination and Water Treatment},
   volume = {51},
   number = {1-3},
   pages = {246-261},
   ISSN = {1944-3994},
   DOI = {10.1080/19443994.2012.714862},
   url = {<Go to ISI>://WOS:000313790300026
http://www.tandfonline.com/doi/pdf/10.1080/19443994.2012.714862},
   year = {2013},
   type = {Journal Article}
}

@article{
   author = {Arponen, A. and Heikkinen, R. K. and Paloniemi, R. and Poyry, J. and Simila, J. and Kuussaari, M.},
   title = {Improving conservation planning for semi-natural grasslands: Integrating connectivity into agri-environment schemes},
   journal = {Biological Conservation},
   volume = {160},
   pages = {234-241},
   ISSN = {0006-3207},
   DOI = {10.1016/j.biocon.2013.01.018},
   url = {<Go to ISI>://WOS:000320684700026
http://ac.els-cdn.com/S0006320713000396/1-s2.0-S0006320713000396-main.pdf?_tid=492126fa-ada5-11e3-a142-00000aab0f6c&acdnat=1395041296_e699c01e9a12309f9fa4c50704714c15},
   year = {2013},
   type = {Journal Article}
}

@article{
   author = {Arts, K. and Fischer, A. and van der Wal, R.},
   title = {Political decision making, governance shifts and Scottish animal reintroductions: are democratic principles at stake?},
   journal = {Journal of Environmental Planning and Management},
   volume = {57},
   number = {4},
   pages = {612-628},
   ISSN = {0964-0568},
   DOI = {10.1080/09640568.2012.758627},
   url = {<Go to ISI>://WOS:000330164200007
http://www.tandfonline.com/doi/pdf/10.1080/09640568.2012.758627},
   year = {2014},
   type = {Journal Article}
}

@article{
   author = {Assini, S. and Mondino, G. P. and Varese, P. and Barcella, M. and Bracco, F.},
   title = {A phytosociological survey of the Corynephorus canescens (L.) Beauv. communities of Italy},
   journal = {Plant Biosystems},
   volume = {147},
   number = {1},
   pages = {64-78},
   ISSN = {1126-3504},
   DOI = {10.1080/11263504.2012.717547},
   url = {<Go to ISI>://WOS:000317268600009},
   year = {2013},
   type = {Journal Article}
}

@article{
   author = {Atalah, J. and Fitch, J. and Coughlan, J. and Chopelet, J. and Coscia, I. and Farrell, E.},
   title = {Diversity of demersal and megafaunal assemblages inhabiting sandbanks of the Irish Sea},
   journal = {Marine Biodiversity},
   volume = {43},
   number = {2},
   pages = {121-132},
   ISSN = {1867-1616},
   DOI = {10.1007/s12526-012-0139-y},
   url = {<Go to ISI>://WOS:000319078300006
http://download.springer.com/static/pdf/122/art%253A10.1007%252Fs12526-012-0139-y.pdf?auth66=1395213907_5b4c922282daf900a6556ab842d23bf3&ext=.pdf},
   year = {2013},
   type = {Journal Article}
}

@article{
   author = {Atkinson, P. W. and Maclean, I. M. and Clark, N. A.},
   title = {Impacts of shellfisheries and nutrient inputs on waterbird communities in the Wash, England},
   journal = {Journal of Applied Ecology},
   volume = {47},
   number = {1},
   pages = {191-199},
   ISSN = {0021-8901},
   DOI = {10.1111/j.1365-2664.2009.01760.x},
   url = {<Go to ISI>://WOS:000274191300022
http://onlinelibrary.wiley.com/store/10.1111/j.1365-2664.2009.01760.x/asset/j.1365-2664.2009.01760.x.pdf?v=1&t=hsvfh49j&s=9d1c3e9027b209d02df3931ed9528ea8e4db181d},
   year = {2010},
   type = {Journal Article}
}

@article{
   author = {Azzella, M. M. and Iberite, M. and Fascetti, S. and Rosati, L.},
   title = {Loss detection of aquatic habitats in Italian volcanic lakes using historical data},
   journal = {Plant Biosystems},
   volume = {147},
   number = {2},
   pages = {521-524},
   ISSN = {1126-3504},
   DOI = {10.1080/11263504.2013.772080},
   url = {<Go to ISI>://WOS:000321238400025
http://www.tandfonline.com/doi/pdf/10.1080/11263504.2013.772080},
   year = {2013},
   type = {Journal Article}
}

@article{
   author = {Baattrup-Pedersen, A. and Andersen, H. E. and Larsen, S. E. and Nygaard, B. and Ejrnaes, R.},
   title = {Predictive modelling of protected habitats in riparian areas from catchment characteristics},
   journal = {Ecological Indicators},
   volume = {18},
   pages = {227-235},
   ISSN = {1470-160X},
   DOI = {10.1016/j.ecolind.2011.11.012},
   url = {<Go to ISI>://WOS:000303284500027
http://ac.els-cdn.com/S1470160X11003773/1-s2.0-S1470160X11003773-main.pdf?_tid=5f1627da-ada5-11e3-b227-00000aacb362&acdnat=1395041332_d033e24dcaac8d092965665a6cc324b3},
   year = {2012},
   type = {Journal Article}
}

@article{
   author = {Baattrup-Pedersen, A. and Larsen, S. E. and Mejlhede, P. and Audet, J. and Hoffman, C. C. and Andersen, H. E. and Kjaergaard, C. and Kronvang, B.},
   title = {Stream characteristics and their implications for the protection of riparian fens and meadows},
   journal = {Freshwater Biology},
   volume = {56},
   number = {9},
   pages = {1893-1903},
   ISSN = {0046-5070},
   DOI = {10.1111/j.1365-2427.2011.02606.x},
   url = {<Go to ISI>://WOS:000293523200015
http://onlinelibrary.wiley.com/doi/10.1111/j.1365-2427.2011.02606.x/abstract},
   year = {2011},
   type = {Journal Article}
}

@article{
   author = {Bacaro, G. and Santi, E. and Rocchini, D. and Pezzo, F. and Puglisi, L. and Chiarucci, A.},
   title = {Geostatistical modelling of regional bird species richness: exploring environmental proxies for conservation purpose},
   journal = {Biodiversity and Conservation},
   volume = {20},
   number = {8},
   pages = {1677-1694},
   ISSN = {0960-3115},
   DOI = {10.1007/s10531-011-0054-8},
   url = {<Go to ISI>://WOS:000293287700005
http://download.springer.com/static/pdf/804/art%253A10.1007%252Fs10531-011-0054-8.pdf?auth66=1395213962_5837fb830b64dca8c10f74f8c4a4071c&ext=.pdf},
   year = {2011},
   type = {Journal Article}
}

@article{
   author = {Bacchetta, G. and Farris, E. and Pontecorvo, C.},
   title = {A new method to set conservation priorities in biodiversity hotspots},
   journal = {Plant Biosystems},
   volume = {146},
   number = {3},
   pages = {638-648},
   ISSN = {1126-3504},
   DOI = {10.1080/11263504.2011.642417},
   url = {<Go to ISI>://WOS:000308978200015},
   year = {2012},
   type = {Journal Article}
}

@article{
   author = {Back, S. and Ekebom, J. and Kangas, P.},
   title = {A proposal for a long-term baseline phytobenthos monitoring programme for the Finnish Baltic coastal waters: Monitoring submerged rocky shore vegetation},
   journal = {Environmental Monitoring and Assessment},
   volume = {79},
   number = {1},
   pages = {13-27},
   ISSN = {0167-6369},
   DOI = {10.1023/a:1020095220957},
   url = {<Go to ISI>://WOS:000177822700002
http://download.springer.com/static/pdf/937/art%253A10.1023%252FA%253A1020095220957.pdf?auth66=1395213970_d480f973ad28e2f08f82ef463ae17f1a&ext=.pdf},
   year = {2002},
   type = {Journal Article}
}

@article{
   author = {Bagella, S. and Caria, M. C. and Farris, E. and Filigheddu, R.},
   title = {Spatial-time variability and conservation relevance of plant communities in Mediterranean temporary wet habitats: A case study in Sardinia (Italy)},
   journal = {Plant Biosystems},
   volume = {143},
   number = {3},
   pages = {435-442},
   ISSN = {1126-3504},
   DOI = {10.1080/11263500903187068},
   url = {<Go to ISI>://WOS:000274414900002
http://www.tandfonline.com/doi/pdf/10.1080/11263500903187068},
   year = {2009},
   type = {Journal Article}
}

@article{
   author = {Bagella, S. and Caria, M. C. and Filigheddu, R.},
   title = {Gap analysis revealed a low efficiency of Natura 2000 network for the conservation of endemic species in Mediterranean temporary freshwater habitats},
   journal = {Plant Biosystems},
   volume = {147},
   number = {4},
   pages = {1092-1094},
   ISSN = {1126-3504},
   DOI = {10.1080/11263504.2013.860055},
   url = {<Go to ISI>://WOS:000328536300022
http://www.tandfonline.com/doi/pdf/10.1080/11263504.2013.860055},
   year = {2013},
   type = {Journal Article}
}

@article{
   author = {Bagella, S. and Caria, M. C. and Zuccarello, V.},
   title = {Patterns of emblematic habitat types in Mediterranean temporary wetlands},
   journal = {Comptes Rendus Biologies},
   volume = {333},
   number = {9},
   pages = {694-700},
   ISSN = {1631-0691},
   DOI = {10.1016/j.crvi.2010.06.006},
   url = {<Go to ISI>://WOS:000282418800008
http://ac.els-cdn.com/S1631069110001745/1-s2.0-S1631069110001745-main.pdf?_tid=7e8f2abc-ada5-11e3-91e8-00000aacb35f&acdnat=1395041385_f2d146861ae0ee5f8a42369025ce7c69},
   year = {2010},
   type = {Journal Article}
}

@article{
   author = {Barbera, C. and Moranta, J. and Ordines, F. and Ramon, M. and de Mesa, A. and Diaz-Valdes, M. and Grau, A. M. and Massuti, E.},
   title = {Biodiversity and habitat mapping of Menorca Channel (western Mediterranean): implications for conservation},
   journal = {Biodiversity and Conservation},
   volume = {21},
   number = {3},
   pages = {701-728},
   ISSN = {0960-3115},
   DOI = {10.1007/s10531-011-0210-1},
   url = {<Go to ISI>://WOS:000300248500007
http://download.springer.com/static/pdf/831/art%253A10.1007%252Fs10531-011-0210-1.pdf?auth66=1395214022_177350d8f4cfde67fdc69ff8dbf56374&ext=.pdf},
   year = {2012},
   type = {Journal Article}
}

@article{
   author = {Barberán, R. and Egea, P. and Pérez, L. P.},
   title = {The cost of Natura 2000 in Spain},
   journal = {European Environment},
   volume = {15},
   number = {3},
   pages = {161-174},
   DOI = {10.1002/eet.380},
   url = {http://www.scopus.com/inward/record.url?eid=2-s2.0-20544432293&partnerID=40&md5=7b55369f20eeca4ffd9d22de777afd13},
   year = {2005},
   type = {Journal Article}
}

@article{
   author = {Barbier, Y. and Lejeune, P. and Dufrene, M. and Rondeux, J.},
   title = {An ArcGIS-based tool for the relational data management assistance of Natura 2000 habitat units in the Walloon Region, Belgium},
   journal = {Biotechnologie Agronomie Societe Et Environnement},
   volume = {13},
   number = {2},
   pages = {243-248},
   ISSN = {1370-6233},
   url = {<Go to ISI>://WOS:000268233300004},
   year = {2009},
   type = {Journal Article}
}

@article{
   author = {Bassler, C. and Stadler, J. and Muller, J. and Forster, B. and Gottlein, A. and Brandl, R.},
   title = {LiDAR as a rapid tool to predict forest habitat types in Natura 2000 networks},
   journal = {Biodiversity and Conservation},
   volume = {20},
   number = {3},
   pages = {465-481},
   ISSN = {0960-3115},
   DOI = {10.1007/s10531-010-9959-x},
   url = {<Go to ISI>://WOS:000287503800002
http://download.springer.com/static/pdf/610/art%253A10.1007%252Fs10531-010-9959-x.pdf?auth66=1395214047_e5a3ec3ff5c778f853fccc2bc689af5c&ext=.pdf},
   year = {2011},
   type = {Journal Article}
}

@article{
   author = {Bastian, O.},
   title = {The role of biodiversity in supporting ecosystem services in Natura 2000 sites},
   journal = {Ecological Indicators},
   volume = {24},
   pages = {12-22},
   ISSN = {1470-160X},
   DOI = {10.1016/j.ecolind.2012.05.016},
   url = {<Go to ISI>://WOS:000311059900002
http://www.sciencedirect.com/science/article/pii/S1470160X12002154},
   year = {2013},
   type = {Journal Article}
}

@article{
   author = {Beaufoy, G.},
   title = {The EU Habitats Directive in Spain: can it contribute effectively to the conservation of extensive agroecosystems?},
   journal = {Journal of Applied Ecology},
   volume = {35},
   number = {6},
   pages = {974-978},
   ISSN = {0021-8901},
   url = {<Go to ISI>://WOS:000079274000018
http://onlinelibrary.wiley.com/store/10.1111/j.1365-2664.1998.tb00017.x/asset/j.1365-2664.1998.tb00017.x.pdf?v=1&t=hcft1rn1&s=f2c1415d97d95b5bce5b9af9d2bc0cbac7de39a3},
   year = {1998},
   type = {Journal Article}
}

@article{
   author = {Bekkby, T. and Isaeus, M.},
   title = {Mapping large, shallow inlets and bays: modelling a Natura 2000 habitat with digital terrain and wave-exposure models},
   journal = {Ices Journal of Marine Science},
   volume = {65},
   number = {2},
   pages = {238-241},
   ISSN = {1054-3139},
   DOI = {10.1093/icesjms/fsn005},
   url = {<Go to ISI>://WOS:000254274200013
http://icesjms.oxfordjournals.org/content/65/2/238.full.pdf},
   year = {2008},
   type = {Journal Article}
}

@article{
   author = {Benesperi, R. and Giuliani, C. and Zanetti, S. and Gennai, M. and Lippi, M. M. and Guidi, T. and Nascimbene, J. and Foggi, B.},
   title = {Forest plant diversity is threatened by Robinia pseudoacacia (black-locust) invasion},
   journal = {Biodiversity and Conservation},
   volume = {21},
   number = {14},
   pages = {3555-3568},
   ISSN = {0960-3115},
   DOI = {10.1007/s10531-012-0380-5},
   url = {<Go to ISI>://WOS:000310991900003
http://download.springer.com/static/pdf/4/art%253A10.1007%252Fs10531-012-0380-5.pdf?auth66=1395214068_4a22f3021cd1d36e258ea5d2ee96a0f3&ext=.pdf},
   year = {2012},
   type = {Journal Article}
}

@article{
   author = {Benesperi, R. and Lastrucci, L. and Nascimbene, J.},
   title = {Human Disturbance Threats the Red-Listed Macrolichen Seirophora villosa (Ach.) Frod,n in Coastal Juniperus Habitats: Evidence From Western Peninsular Italy},
   journal = {Environmental Management},
   volume = {52},
   number = {4},
   pages = {939-945},
   ISSN = {0364-152X},
   DOI = {10.1007/s00267-013-0081-1},
   url = {<Go to ISI>://WOS:000324633900014
http://download.springer.com/static/pdf/785/art%253A10.1007%252Fs00267-013-0081-1.pdf?auth66=1395214073_a655ad02cb299f2023888e259da0e81d&ext=.pdf},
   year = {2013},
   type = {Journal Article}
}

@article{
   author = {Berces, S. and Elek, Z.},
   title = {Overlapping generations can balance the fluctuations in the activity patterns of an endangered ground beetle species: long-term monitoring of Carabus hungaricus in Hungary},
   journal = {Insect Conservation and Diversity},
   volume = {6},
   number = {3},
   pages = {290-299},
   ISSN = {1752-458X},
   DOI = {10.1111/j.1752-4598.2012.00218.x},
   url = {<Go to ISI>://WOS:000319406400009
http://onlinelibrary.wiley.com/doi/10.1111/j.1752-4598.2012.00218.x/abstract},
   year = {2013},
   type = {Journal Article}
}

@article{
   author = {Bergmeier, E. and Petermann, J. and Schroder, E.},
   title = {Geobotanical survey of wood-pasture habitats in Europe: diversity, threats and conservation},
   journal = {Biodiversity and Conservation},
   volume = {19},
   number = {11},
   pages = {2995-3014},
   ISSN = {0960-3115},
   DOI = {10.1007/s10531-010-9872-3},
   url = {<Go to ISI>://WOS:000282870700001
http://download.springer.com/static/pdf/875/art%253A10.1007%252Fs10531-010-9872-3.pdf?auth66=1395214096_63f789fc66041e0b6ef9c329553afd81&ext=.pdf},
   year = {2010},
   type = {Journal Article}
}

@article{
   author = {Beunen, R. and de Vries, J. R.},
   title = {The governance of Natura 2000 sites: the importance of initial choices in the organisation of planning processes},
   journal = {Journal of Environmental Planning and Management},
   volume = {54},
   number = {8},
   pages = {1041-1059},
   ISSN = {0964-0568},
   DOI = {10.1080/09640568.2010.549034},
   url = {<Go to ISI>://WOS:000299201900003
http://www.tandfonline.com/doi/abs/10.1080/09640568.2010.549034},
   year = {2011},
   type = {Journal Article}
}

@article{
   author = {Beunen, R. and van Assche, K.},
   title = {Contested delineations: planning, law, and the governance of protected areas},
   journal = {Environment and Planning A},
   volume = {45},
   number = {6},
   pages = {1285-1301},
   ISSN = {0308-518X},
   DOI = {10.1068/a45284},
   url = {<Go to ISI>://WOS:000322803300006},
   year = {2013},
   type = {Journal Article}
}

@article{
   author = {Beunen, R. and Van Assche, K. and Duineveld, M.},
   title = {Performing failure in conservation policy: The implementation of European Union directives in the Netherlands},
   journal = {Land Use Policy},
   volume = {31},
   pages = {280-288},
   ISSN = {0264-8377},
   DOI = {10.1016/j.landusepol.2012.07.009},
   url = {<Go to ISI>://WOS:000313318000028
http://www.sciencedirect.com/science/article/pii/S0264837712001330},
   year = {2013},
   type = {Journal Article}
}

@article{
   author = {Biondi, E. and Casavecchia, S. and Pesaresi, S.},
   title = {Interpretation and management of the forest habitats of the Italian peninsula},
   journal = {Acta Botanica Gallica},
   volume = {157},
   number = {4},
   pages = {687-719},
   ISSN = {1253-8078},
   url = {<Go to ISI>://WOS:000285855600010
http://www.tandfonline.com/doi/pdf/10.1080/12538078.2010.10516242},
   year = {2010},
   type = {Journal Article}
}

@article{
   author = {Biondi, E. and Casavecchia, S. and Pesaresi, S. and Zivkovic, L.},
   title = {Natura 2000 and the Pan-European Ecological Network: a new methodology for data integration},
   journal = {Biodiversity and Conservation},
   volume = {21},
   number = {7},
   pages = {1741-1754},
   ISSN = {0960-3115},
   DOI = {10.1007/s10531-012-0273-7},
   url = {<Go to ISI>://WOS:000304171900006
http://download.springer.com/static/pdf/577/art%253A10.1007%252Fs10531-012-0273-7.pdf?auth66=1360563983_15fe1e927ebb5cca1110c6f7e7b1fdf9&ext=.pdf},
   year = {2012},
   type = {Journal Article}
}

@article{
   author = {Biondi, E. and Zivkovic, L. and Esposito, L. and Pesaresi, S.},
   title = {Vegetation, plant landscape and habitat analyses of a fluvial ecosystem in central Italy},
   journal = {Acta Botanica Gallica},
   volume = {156},
   number = {4},
   pages = {571-587},
   ISSN = {1253-8078},
   url = {<Go to ISI>://WOS:000283381700003
http://www.tandfonline.com/doi/pdf/10.1080/12538078.2009.10516178},
   year = {2009},
   type = {Journal Article}
}

@article{
   author = {Bittner, T. and Jaeschke, A. and Reineking, B. and Beierkuhnlein, C.},
   title = {Comparing modelling approaches at two levels of biological organisation - Climate change impacts on selected Natura 2000 habitats},
   journal = {Journal of Vegetation Science},
   volume = {22},
   number = {4},
   pages = {699-710},
   ISSN = {1100-9233},
   DOI = {10.1111/j.1654-1103.2011.01266.x},
   url = {<Go to ISI>://WOS:000292463600012
http://onlinelibrary.wiley.com/doi/10.1111/j.1654-1103.2011.01266.x/abstract},
   year = {2011},
   type = {Journal Article}
}

@article{
   author = {Blasi, C. and Marignani, M. and Copiz, R. and Fipaldini, M. and Bonacquisti, S. and Del Vico, E. and Rosati, L. and Zavattero, L.},
   title = {Important Plant Areas in Italy: From data to mapping},
   journal = {Biological Conservation},
   volume = {144},
   number = {1},
   pages = {220-226},
   ISSN = {0006-3207},
   DOI = {10.1016/j.biocon.2010.08.019},
   url = {<Go to ISI>://WOS:000287168100023
http://ac.els-cdn.com/S0006320710003769/1-s2.0-S0006320710003769-main.pdf?_tid=d1e4e4b8-ada5-11e3-a637-00000aab0f01&acdnat=1395041525_f2751eed6408453c7c12acef7fee5203},
   year = {2011},
   type = {Journal Article}
}

@article{
   author = {Bock, M. and Rossner, G. and Wissen, M. and Remm, K. and Langanke, T. and Lang, S. and Klug, H. and Blaschke, T. and Vrscaj, B.},
   title = {Spatial indicators for nature conservation from European to local scale},
   journal = {Ecological Indicators},
   volume = {5},
   number = {4},
   pages = {322-338},
   ISSN = {1470-160X},
   DOI = {10.1016/j.ecolind.2005.03.018},
   url = {<Go to ISI>://WOS:000232594500007
http://www.sciencedirect.com/science/article/pii/S1470160X05000294},
   year = {2005},
   type = {Journal Article}
}

@article{
   author = {Bodesmo, M. and Pacicco, L. and Romano, B. and Ranfa, A.},
   title = {The role of environmental and socio-demographic indicators in the analysis of land use changes in a protected area of the Natura 2000 Network: the case study of Lake Trasimeno, Umbria, Central Italy},
   journal = {Environmental Monitoring and Assessment},
   volume = {184},
   number = {2},
   pages = {831-843},
   ISSN = {0167-6369},
   DOI = {10.1007/s10661-011-2004-z},
   url = {<Go to ISI>://WOS:000298505400015
http://download.springer.com/static/pdf/312/art%253A10.1007%252Fs10661-011-2004-z.pdf?auth66=1360563999_13d4265edd7c30255be52d15237a3321&ext=.pdf},
   year = {2012},
   type = {Journal Article}
}

@article{
   author = {Boitani, L. and Falcucci, A. and Maiorano, L. and Rondinini, C.},
   title = {Ecological networks as conceptual frameworks or operational tools in conservation},
   journal = {Conservation Biology},
   volume = {21},
   number = {6},
   pages = {1414-1422},
   ISSN = {0888-8892},
   DOI = {10.1111/j.1523-1739.2007.00828.x},
   url = {<Go to ISI>://WOS:000251764200011
http://onlinelibrary.wiley.com/store/10.1111/j.1523-1739.2007.00828.x/asset/j.1523-1739.2007.00828.x.pdf?v=1&t=hcft2phf&s=2f1f12f68f3b0da78ebd9b95d47e05c8cd7d59a3},
   year = {2007},
   type = {Journal Article}
}

@article{
   author = {Bonanno, G.},
   title = {Adaptive management as a tool to improve the conservation of endemic floras: the case of Sicily, Malta and their satellite islands},
   journal = {Biodiversity and Conservation},
   volume = {22},
   number = {6-7},
   pages = {1317-1354},
   ISSN = {0960-3115},
   DOI = {10.1007/s10531-013-0473-9},
   url = {<Go to ISI>://WOS:000319767700003
http://download.springer.com/static/pdf/732/art%253A10.1007%252Fs10531-013-0473-9.pdf?auth66=1395214154_e6865f1a737f2a4cbf7873ac9fefdcff&ext=.pdf},
   year = {2013},
   type = {Journal Article}
}

@article{
   author = {Bonanomi, G. and Incerti, G. and Allegrezza, M.},
   title = {Assessing the impact of land abandonment, nitrogen enrichment and fairy-ring fungi on plant diversity of Mediterranean grasslands},
   journal = {Biodiversity and Conservation},
   volume = {22},
   number = {10},
   pages = {2285-2304},
   ISSN = {0960-3115},
   DOI = {10.1007/s10531-013-0502-8},
   url = {<Go to ISI>://WOS:000323655100011
http://download.springer.com/static/pdf/754/art%253A10.1007%252Fs10531-013-0502-8.pdf?auth66=1395214168_71268e3acec21f45d522a8efe90cd6dc&ext=.pdf},
   year = {2013},
   type = {Journal Article}
}

@article{
   author = {Bonte, D. and Criel, P. and Vanhoutte, L. and Van Thournout, I. and Maelfait, J. P.},
   title = {The importance of habitat productivity, stability and heterogeneity for spider species richness in coastal grey dunes along the North Sea and its implications for conservation},
   journal = {Biodiversity and Conservation},
   volume = {13},
   number = {11},
   pages = {2119-2134},
   ISSN = {0960-3115},
   DOI = {10.1023/B:BIOC.0000040004.63826.fb},
   url = {<Go to ISI>://WOS:000223644800008
http://download.springer.com/static/pdf/701/art%253A10.1023%252FB%253ABIOC.0000040004.63826.fb.pdf?auth66=1395214159_95094a6bc8be2987404dbfa9250dc270&ext=.pdf},
   year = {2004},
   type = {Journal Article}
}

@article{
   author = {Borges, P. A. V. and Aguiar, C. and Amaral, J. and Amorim, I. R. and Andre, G. and Arraiol, A. and Baz, A. and Dinis, F. and Enghoff, H. and Gaspar, C. and Ilharco, F. and Mahnert, V. and Melo, C. and Pereira, F. and Quartau, J. A. and Ribeiro, S. P. and Ribes, J. and Serrano, A. R. M. and Sousa, A. B. and Strassen, R. Z. and Vieira, L. and Vieira, V. and Vitorino, A. and Wunderlich, J.},
   title = {Ranking protected areas in the Azores using standardised sampling of soil epigean arthropods},
   journal = {Biodiversity and Conservation},
   volume = {14},
   number = {9},
   pages = {2029-2060},
   ISSN = {0960-3115},
   DOI = {10.1007/s10531-004-4283-y},
   url = {<Go to ISI>://WOS:000230565100001
http://download.springer.com/static/pdf/819/art%253A10.1007%252Fs10531-004-4283-y.pdf?auth66=1395214173_a0c044bbf60dea61ac8185dfa60d091c&ext=.pdf},
   year = {2005},
   type = {Journal Article}
}

@article{
   author = {Borgstrom, S.},
   title = {Legitimacy Issues in Finnish Wolf Conservation},
   journal = {Journal of Environmental Law},
   volume = {24},
   number = {3},
   pages = {451-476},
   ISSN = {0952-8873},
   DOI = {10.1093/jel/eqs015},
   url = {<Go to ISI>://WOS:000310893200003
http://jel.oxfordjournals.org/content/24/3/451.full.pdf},
   year = {2012},
   type = {Journal Article}
}

@article{
   author = {Borzel, T. and Buzogany, A.},
   title = {Environmental organisations and the Europeanisation of public policy in Central and Eastern Europe: the case of biodiversity governance},
   journal = {Environmental Politics},
   volume = {19},
   number = {5},
   pages = {708-735},
   ISSN = {0964-4016},
   DOI = {10.1080/09644016.2010.508302},
   url = {<Go to ISI>://WOS:000281904300002
http://www.tandfonline.com/doi/pdf/10.1080/09644016.2010.508302},
   year = {2010},
   type = {Journal Article}
}

@article{
   author = {Bosso, L. and Rebelo, H. and Garonna, A. P. and Russo, D.},
   title = {Modelling geographic distribution and detecting conservation gaps in Italy for the threatened beetle Rosalia alpina},
   journal = {Journal for Nature Conservation},
   volume = {21},
   number = {2},
   pages = {72-80},
   ISSN = {1617-1381},
   DOI = {10.1016/j.jnc.2012.10.003},
   url = {<Go to ISI>://WOS:000316730100002
http://ac.els-cdn.com/S1617138112001021/1-s2.0-S1617138112001021-main.pdf?_tid=ef063a9c-ada5-11e3-97ef-00000aacb35f&acdnat=1395041574_86efb8c6cf5285cdc5a95d399f7527d8},
   year = {2013},
   type = {Journal Article}
}

@article{
   author = {Bouchet, P. and Falkner, G. and Seddon, M. B.},
   title = {Lists of protected land and freshwater molluscs in the Bern Convention and European Habitats Directive: are they relevant to conservation?},
   journal = {Biological Conservation},
   volume = {90},
   number = {1},
   pages = {21-31},
   ISSN = {00063207},
   DOI = {10.1016/s0006-3207(99)00009-9},
   url = {<Go to ISI>://WOS:000080317500003
http://www.sciencedirect.com/science/article/pii/S0006320799000099},
   year = {1999},
   type = {Journal Article}
}

@article{
   author = {Bragazza, L.},
   title = {Conservation priority of Italian Alpine habitats: a floristic approach based on potential distribution of vascular plant species},
   journal = {Biodiversity and Conservation},
   volume = {18},
   number = {11},
   pages = {2823-2835},
   ISSN = {0960-3115},
   DOI = {10.1007/s10531-009-9609-3},
   url = {<Go to ISI>://WOS:000269916600003
http://download.springer.com/static/pdf/581/art%253A10.1007%252Fs10531-009-9609-3.pdf?auth66=1360564038_95778f2370df039a28733a2ce8299786&ext=.pdf},
   year = {2009},
   type = {Journal Article}
}

@article{
   author = {Branquart, E. and Verheyen, K. and Latham, J.},
   title = {Selection criteria of protected forest areas in Europe: The theory and the real world},
   journal = {Biological Conservation},
   volume = {141},
   number = {11},
   pages = {2795-2806},
   ISSN = {0006-3207},
   DOI = {10.1016/j.biocon.2008.08.015},
   url = {<Go to ISI>://WOS:000260939200012
http://www.sciencedirect.com/science/article/pii/S0006320708003091},
   year = {2008},
   type = {Journal Article}
}

@article{
   author = {Briggs, B. D. J. and Hill, D. A. and Gosler, A. G.},
   title = {Habitat selection and waterbody-complex use by wintering Gadwall and Shoveler in South West London: Implications for the designation and management of multi-site protected areas},
   journal = {Journal for Nature Conservation},
   volume = {20},
   number = {4},
   pages = {200-210},
   ISSN = {1617-1381},
   DOI = {10.1016/j.jnc.2012.04.002},
   url = {<Go to ISI>://WOS:000306377500002
http://ac.els-cdn.com/S1617138112000490/1-s2.0-S1617138112000490-main.pdf?_tid=21fc330c-ada6-11e3-8382-00000aab0f6b&acdnat=1395041659_4d3a53eb89b2c00338617245df9079da},
   year = {2012},
   type = {Journal Article}
}

@article{
   author = {Brown, A. E.},
   title = {Conservation objectives and targets for freshwater sites},
   journal = {Journal of the Chartered Institution of Water and Environmental Management},
   volume = {14},
   number = {4},
   pages = {240-245},
   ISSN = {0951-7359},
   url = {<Go to ISI>://WOS:000166518700002},
   year = {2000},
   type = {Journal Article}
}

@article{
   author = {Brullo, C. and Minissale, P. and Sciandrello, S. and Spampinato, G.},
   title = {Phytogeographic survey on the endemic vascular flora of the Hyblaean territory (SE Sicily, Italy)},
   journal = {Acta Botanica Gallica},
   volume = {158},
   number = {4},
   pages = {617-631},
   ISSN = {1253-8078},
   url = {<Go to ISI>://WOS:000298268100013
http://www.tandfonline.com/doi/pdf/10.1080/12538078.2011.10516299},
   year = {2011},
   type = {Journal Article}
}

@article{
   author = {Brusa, G. and Cerabolini, B. E. L.},
   title = {Ecological factors affecting plant species and travertine deposition in petrifying springs from an Italian 'Natura 2000' site},
   journal = {Botanica Helvetica},
   volume = {119},
   number = {2},
   pages = {113-123},
   ISSN = {0253-1453},
   DOI = {10.1007/s00035-009-0064-2},
   url = {<Go to ISI>://WOS:000271982800006
http://download.springer.com/static/pdf/370/art%253A10.1007%252Fs00035-009-0064-2.pdf?auth66=1395214283_c8b1270498df197004f0ade26f49c7d6&ext=.pdf},
   year = {2009},
   type = {Journal Article}
}

@article{
   author = {Brusconi, S. and Bertocchi, S. and Renai, B. and Scalici, M. and Souty-Grosset, C. and Gherardi, F.},
   title = {Conserving indigenous crayfish: stock assessment and habitat requirements in the threatened Austropotamobius italicus},
   journal = {Aquatic Conservation-Marine and Freshwater Ecosystems},
   volume = {18},
   number = {7},
   pages = {1227-1239},
   ISSN = {1052-7613},
   DOI = {10.1002/aqc.935},
   url = {<Go to ISI>://WOS:000261581200013
http://onlinelibrary.wiley.com/doi/10.1002/aqc.935/abstract},
   year = {2008},
   type = {Journal Article}
}

@article{
   author = {Bryan, S.},
   title = {Contested boundaries, contested places: The Natura 2000 network in Ireland},
   journal = {Journal of Rural Studies},
   volume = {28},
   number = {1},
   pages = {80-94},
   ISSN = {0743-0167},
   DOI = {10.1016/j.jrurstud.2011.09.002},
   url = {<Go to ISI>://WOS:000300805000009
http://www.sciencedirect.com/science/article/pii/S0743016711000842},
   year = {2012},
   type = {Journal Article}
}

@article{
   author = {Buck, O. and Klink, A. and Millan, V. G. and Pakzad, K. and Muterthies, A.},
   title = {Image Analysis Methods to Monitor Natura 2000 Habitats at Regional Scales - the MS.MONINA State Service Example in Schleswig-Holstein, Germany},
   journal = {Photogrammetrie Fernerkundung Geoinformation},
   number = {5},
   pages = {415-426},
   ISSN = {1432-8364},
   DOI = {10.1127/1432-8364/2013/0188},
   url = {<Go to ISI>://WOS:000325507600002
http://www.ingentaconnect.com/content/schweiz/pfg/2013/00002013/00000005/art00002?token=0059186d71be3c027e442f20672123763c702e23562f7a7a38687627504541676249266d656cbb98d563ca858
http://www.ingentaconnect.com/content/schweiz/pfg/2013/00002013/00000005/art00002?token=005e1fab2b6f9a14141deef573d257025705023796c2d316a2d3b74637c4e7547543c7e386f642f466f3d752909602
http://www.ingentaconnect.com/content/schweiz/pfg/2013/00002013/00000005/art00002?token=0055188967a7216c7b76504c486646252c49446c7a403459316a332b257d7241255e4e6b6331c30f4d430
http://www.ingentaconnect.com/content/schweiz/pfg/2013/00002013/00000005/art00002?token=00551869ccdbd1417e442f20672123763c702e492b6d783138687627504541676249266d656cc024a3f5a
http://www.ingentaconnect.com/content/schweiz/pfg/2013/00002013/00000005/art00002?token=00541c34ed582388928b275c277b42572b674776283477452a7942592f653b672c57582a72752d7081ab
http://www.ingentaconnect.com/content/schweiz/pfg/2013/00002013/00000005/art00002?token=005c196f9a3842c787e442f20672123763c705349792f424038687627504541676249266d656c68a5113746fab16},
   year = {2013},
   type = {Journal Article}
}

@article{
   author = {Buffa, G. and Villani, M.},
   title = {Are the ancient forests of the Eastern Po Plain large enough for a long term conservation of herbaceous nemoral species?},
   journal = {Plant Biosystems},
   volume = {146},
   number = {4},
   pages = {970-984},
   ISSN = {1126-3504},
   DOI = {10.1080/11263504.2012.704887},
   url = {<Go to ISI>://WOS:000311117800024
http://www.tandfonline.com/doi/pdf/10.1080/11263504.2012.704887},
   year = {2012},
   type = {Journal Article}
}

@article{
   author = {Burmeier, S. and Jensen, K.},
   title = {Is the endangered Apium repens (Jacq.) Lag. rare because of a narrow regeneration niche?},
   journal = {Plant Species Biology},
   volume = {23},
   number = {2},
   pages = {111-118},
   ISSN = {0913-557X},
   DOI = {10.1111/j.1442-1984.2008.00212.x},
   url = {<Go to ISI>://WOS:000257757900006
http://onlinelibrary.wiley.com/store/10.1111/j.1442-1984.2008.00212.x/asset/j.1442-1984.2008.00212.x.pdf?v=1&t=hsvfoxzx&s=f91b187161caaae58e37f6487c59be1968dd9a78},
   year = {2008},
   type = {Journal Article}
}

@article{
   author = {Burrascano, S. and Anzellotti, I. and Carli, E. and Del Vico, E. and Facioni, L. and Pretto, F. and Sabatini, F. M. and Tilia, A. and Blasi, C.},
   title = {Drivers of beta-diversity variation in Bromus erectus semi-natural dry grasslands},
   journal = {Applied Vegetation Science},
   volume = {16},
   number = {3},
   pages = {404-416},
   ISSN = {1402-2001},
   DOI = {10.1111/avsc.12021},
   url = {<Go to ISI>://WOS:000319885000006
http://onlinelibrary.wiley.com/doi/10.1111/avsc.12021/abstract},
   year = {2013},
   type = {Journal Article}
}

@article{
   author = {Buse, J. and Ranius, T. and Assmann, T.},
   title = {An endangered longhorn beetle associated with old oaks and its possible role as an ecosystem engineer},
   journal = {Conservation Biology},
   volume = {22},
   number = {2},
   pages = {329-337},
   ISSN = {0888-8892},
   DOI = {10.1111/j.1523-1739.2007.00880.x},
   url = {<Go to ISI>://WOS:000254796800016
http://onlinelibrary.wiley.com/doi/10.1111/j.1523-1739.2007.00880.x/abstract},
   year = {2008},
   type = {Journal Article}
}

@article{
   author = {Buse, J. and Schroder, B. and Assmann, T.},
   title = {Modelling habitat and spatial distribution of an endangered longhorn beetle - A case study for saproxylic insect conservation},
   journal = {Biological Conservation},
   volume = {137},
   number = {3},
   pages = {372-381},
   ISSN = {0006-3207},
   DOI = {10.1016/j.biocon.2007.02.025},
   url = {<Go to ISI>://WOS:000247775600006
http://ac.els-cdn.com/S0006320707000882/1-s2.0-S0006320707000882-main.pdf?_tid=4372fdd6-ada6-11e3-9f9b-00000aab0f02&acdnat=1395041715_7b815ca325b3ba7eeb6f01f37f0ceeff},
   year = {2007},
   type = {Journal Article}
}

@article{
   author = {Butler, J. R. A. and Middlemas, S. J. and McKelvey, S. A. and McMyn, I. and Leyshon, B. and Walker, I. and Thompson, P. M. and Boyd, I. L. and Duck, C. and Armstrong, J. D. and Graham, I. M. and Baxter, J. M.},
   title = {The Moray Firth Seal Management Plan: an adaptive framework for balancing the conservation of seals, salmon, fisheries and wildlife tourism in the UK},
   journal = {Aquatic Conservation-Marine and Freshwater Ecosystems},
   volume = {18},
   number = {6},
   pages = {1025-1038},
   ISSN = {1052-7613},
   DOI = {10.1002/aqc.923},
   url = {<Go to ISI>://WOS:000259544200019
http://onlinelibrary.wiley.com/doi/10.1002/aqc.923/abstract},
   year = {2008},
   type = {Journal Article}
}

@article{
   author = {Cacabelos, E. and Dominguez, M. and Troncoso, J. S.},
   title = {Trophic structure of soft-bottom macrobenthos in an inlet in north-western Spain},
   journal = {Journal of the Marine Biological Association of the United Kingdom},
   volume = {89},
   number = {3},
   pages = {439-447},
   ISSN = {0025-3154},
   DOI = {10.1017/s0025315409003105},
   url = {<Go to ISI>://WOS:000267133200002
http://journals.cambridge.org/download.php?file=%2FMBI%2FMBI89_03%2FS0025315409003105a.pdf&code=c3c2ec811d6e289d3a840b894cced959},
   year = {2009},
   type = {Journal Article}
}

@article{
   author = {Caci, G. and Biscaccianti, A. B. and Cistrone, L. and Bosso, L. and Garonna, A. P. and Russo, D.},
   title = {Spotting the right spot: computer-aided individual identification of the threatened cerambycid beetle Rosalia alpina},
   journal = {Journal of Insect Conservation},
   volume = {17},
   number = {4},
   pages = {787-795},
   ISSN = {1366-638X},
   DOI = {10.1007/s10841-013-9561-0},
   url = {<Go to ISI>://WOS:000321951500013
http://download.springer.com/static/pdf/161/art%253A10.1007%252Fs10841-013-9561-0.pdf?auth66=1395214353_3d0f4007937ff4144de16866a2a1ff5c&ext=.pdf},
   year = {2013},
   type = {Journal Article}
}

@article{
   author = {Cai, M. and Pettenella, D.},
   title = {Protecting biodiversity outside protected areas: Can agricultural landscapes contribute to bird conservation on Natura 2000 in Italy?},
   journal = {Journal of Environmental Engineering and Landscape Management},
   volume = {21},
   number = {1},
   pages = {1-11},
   ISSN = {1648-6897},
   DOI = {10.3846/16486897.2012.663089},
   url = {<Go to ISI>://WOS:000317872400001
http://www.tandfonline.com/doi/abs/10.3846/16486897.2012.663089},
   year = {2013},
   type = {Journal Article}
}

@article{
   author = {Campanaro, A. and Toni, I. and Hardersen, S. and Grasso, D. A.},
   title = {Monitoring of Lucanus cervus by means of Remains of Predation (Coleoptera: Lucanidae)},
   journal = {Entomologia Generalis},
   volume = {33},
   number = {1-2},
   pages = {79-89},
   ISSN = {0171-8177},
   url = {<Go to ISI>://WOS:000292625600007},
   year = {2011},
   type = {Journal Article}
}

@article{
   author = {Canadas, A. and Sagarminaga, R. and De Stephanis, R. and Urquiola, E. and Hammond, P. S.},
   title = {Habitat preference modelling as a conservation took proposals for marine protected areas for cetaceans in southern Spanish waters},
   journal = {Aquatic Conservation-Marine and Freshwater Ecosystems},
   volume = {15},
   number = {5},
   pages = {495-521},
   ISSN = {1052-7613},
   DOI = {10.1002/aqc.689},
   url = {<Go to ISI>://WOS:000232208000005
http://onlinelibrary.wiley.com/doi/10.1002/aqc.689/abstract},
   year = {2005},
   type = {Journal Article}
}

@article{
   author = {Canadas, A. and Sagarminaga, R. and Garcia-Tiscar, S.},
   title = {Cetacean distribution related with depth and slope in the Mediterranean waters off southern Spain},
   journal = {Deep-Sea Research Part I-Oceanographic Research Papers},
   volume = {49},
   number = {11},
   pages = {2053-2073},
   ISSN = {0967-0637},
   DOI = {10.1016/s0967-0637(02)00123-1},
   url = {<Go to ISI>://WOS:000180617600008
http://www.sciencedirect.com/science/article/pii/S0967063702001231},
   year = {2002},
   type = {Journal Article}
}

@article{
   author = {Cano, L. and Campos, J. A. and Garcia-Magro, D. and Herrera, M.},
   title = {Replacement of estuarine communities by an exotic shrub: distribution and invasion history of Baccharis halimifolia in Europe},
   journal = {Biological Invasions},
   volume = {15},
   number = {6},
   pages = {1183-1188},
   ISSN = {1387-3547},
   DOI = {10.1007/s10530-012-0360-4},
   url = {<Go to ISI>://WOS:000318811400001
http://download.springer.com/static/pdf/589/art%253A10.1007%252Fs10530-012-0360-4.pdf?auth66=1395214383_d005e071f10a1c9cd61aabd932a9b971&ext=.pdf},
   year = {2013},
   type = {Journal Article}
}

@article{
   author = {Cantarello, E. and Newton, A.},
   title = {Towards cost-effective indicators to maintain Natura 2000 sites in favourable conservation status. Preliminary results from Cansiglio and New Forest},
   journal = {Iforest-Biogeosciences and Forestry},
   volume = {1},
   pages = {75-80},
   ISSN = {1971-7458},
   DOI = {10.3832/ifor0410-0010075},
   url = {<Go to ISI>://WOS:000207917000012
http://www.sisef.it/iforest/pdf/?id=ifor0410-0010075},
   year = {2008},
   type = {Journal Article}
}

@article{
   author = {Cantarello, E. and Newton, A. C.},
   title = {Identifying cost-effective indicators to assess the conservation status of forested habitats in Natura 2000 sites},
   journal = {Forest Ecology and Management},
   volume = {256},
   number = {4},
   pages = {815-826},
   ISSN = {0378-1127},
   DOI = {10.1016/j.foreco.2008.05.031},
   url = {<Go to ISI>://WOS:000258361200036
http://www.sciencedirect.com/science/article/pii/S0378112708004581},
   year = {2008},
   type = {Journal Article}
}

@article{
   author = {Carbone, F.},
   title = {Forestry indemnity: a regional case study},
   journal = {European Journal of Forest Research},
   volume = {131},
   number = {1},
   pages = {119-129},
   ISSN = {1612-4669},
   DOI = {10.1007/s10342-011-0517-1},
   url = {<Go to ISI>://WOS:000297521200011
http://download.springer.com/static/pdf/715/art%253A10.1007%252Fs10342-011-0517-1.pdf?auth66=1395214388_7aba3a925a9a89a55e7f12d3292f26c8&ext=.pdf},
   year = {2012},
   type = {Journal Article}
}

@article{
   author = {Cardoso, P.},
   title = {Habitats Directive species lists: urgent need of revision},
   journal = {Insect Conservation and Diversity},
   volume = {5},
   number = {2},
   pages = {169-174},
   ISSN = {1752-458X},
   DOI = {10.1111/j.1752-4598.2011.00140.x},
   url = {<Go to ISI>://WOS:000301443200009
http://onlinelibrary.wiley.com/doi/10.1111/j.1752-4598.2011.00140.x/abstract
http://onlinelibrary.wiley.com/store/10.1111/j.1752-4598.2011.00140.x/asset/j.1752-4598.2011.00140.x.pdf?v=1&t=hsuhgjq9&s=3693637957f451089cba785650e08828522a6c54},
   year = {2012},
   type = {Journal Article}
}

@article{
   author = {Carpaneto, G. M. and Mazziotta, A. and Coletti, G. and Luiselli, L. and Audisio, P.},
   title = {Conflict between insect conservation and public safety: the case study of a saproxylic beetle (Osmoderma eremita) in urban parks},
   journal = {Journal of Insect Conservation},
   volume = {14},
   number = {5},
   pages = {555-565},
   ISSN = {1366-638X},
   DOI = {10.1007/s10841-010-9283-5},
   url = {<Go to ISI>://WOS:000281731300011
http://download.springer.com/static/pdf/548/art%253A10.1007%252Fs10841-010-9283-5.pdf?auth66=1360564101_351b8e706e715c826525123ae5ff364f&ext=.pdf},
   year = {2010},
   type = {Journal Article}
}

@article{
   author = {Carranza, M. L. and Acosta, A. T. R. and Stanisci, A. and Pirone, G. and Ciaschetti, G.},
   title = {Ecosystem classification for EU habitat distribution assessment in sandy coastal environments: An application in central Italy},
   journal = {Environmental Monitoring and Assessment},
   volume = {140},
   number = {1-3},
   pages = {99-107},
   ISSN = {0167-6369},
   DOI = {10.1007/s10661-007-9851-7},
   url = {<Go to ISI>://WOS:000254434400009
http://download.springer.com/static/pdf/857/art%253A10.1007%252Fs10661-007-9851-7.pdf?auth66=1360564106_5f2f0929dfba207d3073d7ae7a6f0c6d&ext=.pdf},
   year = {2008},
   type = {Journal Article}
}

@article{
   author = {Carranza, M. L. and Frate, L. and Paura, B.},
   title = {Structure, ecology and plant richness patterns in fragmented beech forests},
   journal = {Plant Ecology & Diversity},
   volume = {5},
   number = {4},
   pages = {541-551},
   ISSN = {1755-0874},
   DOI = {10.1080/17550874.2012.740509},
   url = {<Go to ISI>://WOS:000315209700013
http://www.tandfonline.com/doi/abs/10.1080/17550874.2012.740509},
   year = {2012},
   type = {Journal Article}
}

@article{
   author = {Carreno, M. F. and Esteve, M. A. and Martinez, J. and Palazon, J. A. and Pardo, M. T.},
   title = {Habitat changes in coastal wetlands associated to hydrological changes in the watershed},
   journal = {Estuarine Coastal and Shelf Science},
   volume = {77},
   number = {3},
   pages = {475-483},
   ISSN = {0272-7714},
   DOI = {10.1016/j.ecss.2007.10.026},
   url = {<Go to ISI>://WOS:000255604100017
http://ac.els-cdn.com/S0272771407004684/1-s2.0-S0272771407004684-main.pdf?_tid=70d51b24-ada6-11e3-a672-00000aab0f26&acdnat=1395041792_2615c9aaab49fb6ab99b3b112378eadc},
   year = {2008},
   type = {Journal Article}
}

@article{
   author = {Carss, D. and Spears, B. M. and Quinn, L. and Cooper, R.},
   title = {Long-term variations in waterfowl populations in Loch Leven: identifying discontinuities between local and national trends},
   journal = {Hydrobiologia},
   volume = {681},
   number = {1},
   pages = {85-104},
   ISSN = {0018-8158},
   DOI = {10.1007/s10750-011-0927-6},
   url = {<Go to ISI>://WOS:000298809600009
http://download.springer.com/static/pdf/687/art%253A10.1007%252Fs10750-011-0927-6.pdf?auth66=1395214421_c4c23d29370e59b931a03a1ce5004c82&ext=.pdf},
   year = {2012},
   type = {Journal Article}
}

@article{
   author = {Castro, P.},
   title = {Legal Innovation for Social Change: Exploring Change and Resistance to Different Types of Sustainability Laws},
   journal = {Political Psychology},
   volume = {33},
   number = {1},
   pages = {105-121},
   ISSN = {0162-895X},
   DOI = {10.1111/j.1467-9221.2011.00863.x},
   url = {<Go to ISI>://WOS:000300699600007
http://onlinelibrary.wiley.com/doi/10.1111/j.1467-9221.2011.00863.x/abstract},
   year = {2012},
   type = {Journal Article}
}

@article{
   author = {Castro, P. and Mouro, C.},
   title = {Psycho-Social Processes in Dealing with Legal Innovation in the Community: Insights from Biodiversity Conservation},
   journal = {American Journal of Community Psychology},
   volume = {47},
   number = {3-4},
   pages = {362-373},
   ISSN = {0091-0562},
   DOI = {10.1007/s10464-010-9391-0},
   url = {<Go to ISI>://WOS:000288165100012
http://download.springer.com/static/pdf/143/art%253A10.1007%252Fs10464-010-9391-0.pdf?auth66=1395214447_230c398a01e88f30638405d288535ccf&ext=.pdf},
   year = {2011},
   type = {Journal Article}
}

@article{
   author = {Castro, P. and Mouro, C. and Gouveia, R.},
   title = {The Conservation of Biodiversity in Protected Areas: Comparing the Presentation of Legal Innovations in the National and the Regional Press},
   journal = {Society & Natural Resources},
   volume = {25},
   number = {6},
   pages = {539-555},
   ISSN = {0894-1920},
   DOI = {10.1080/08941920.2011.606459},
   url = {<Go to ISI>://WOS:000304064100002
http://www.tandfonline.com/doi/pdf/10.1080/08941920.2011.606459},
   year = {2012},
   type = {Journal Article}
}

@article{
   author = {Cent, J. and Mertens, C. and Niedzialkowski, K.},
   title = {Roles and impacts of non-governmental organizations in Natura 2000 implementation in Hungary and Poland},
   journal = {Environmental Conservation},
   volume = {40},
   number = {2},
   pages = {119-128},
   ISSN = {0376-8929},
   DOI = {10.1017/S0376892912000380},
   url = {<Go to ISI>://WOS:000318401600003
http://journals.cambridge.org/download.php?file=%2FENC%2FENC40_02%2FS0376892912000380a.pdf&code=1b0f505d75c84b885695a37a3d8fa71f},
   year = {2013},
   type = {Journal Article}
}

@article{
   author = {Cereghino, R. and Biggs, J. and Oertli, B. and Declerck, S.},
   title = {The ecology of European ponds: defining the characteristics of a neglected freshwater habitat},
   journal = {Hydrobiologia},
   volume = {597},
   pages = {1-6},
   ISSN = {0018-8158},
   DOI = {10.1007/s10750-007-9225-8},
   url = {<Go to ISI>://WOS:000251874200001
http://download.springer.com/static/pdf/704/art%253A10.1007%252Fs10750-007-9225-8.pdf?auth66=1360564289_9e49ea54d3177ca1875a61995c64e2f5&ext=.pdf},
   year = {2008},
   type = {Journal Article}
}

@article{
   author = {Chan, J. C. W. and Beckers, P. and Spanhove, T. and Vanden Borre, J.},
   title = {An evaluation of ensemble classifiers for mapping Natura 2000 heathland in Belgium using spaceborne angular hyperspectral (CHRIS/Proba) imagery},
   journal = {International Journal of Applied Earth Observation and Geoinformation},
   volume = {18},
   pages = {13-22},
   ISSN = {0303-2434},
   DOI = {10.1016/j.jag.2012.01.002},
   url = {<Go to ISI>://WOS:000306198900002
http://ac.els-cdn.com/S0303243412000037/1-s2.0-S0303243412000037-main.pdf?_tid=88607cca-ada6-11e3-a0af-00000aab0f01&acdnat=1395041831_47204ccb74f9aefbfec3d2b482f037af},
   year = {2012},
   type = {Journal Article}
}

@article{
   author = {Chefaoui, R. M. and Hortal, J. and Lobo, J. M.},
   title = {Potential distribution modelling, niche characterization and conservation status assessment using GIS tools: a case study of Iberian Copris species},
   journal = {Biological Conservation},
   volume = {122},
   number = {2},
   pages = {327-338},
   ISSN = {0006-3207},
   DOI = {10.1016/j.biocon.2004.08.005},
   url = {<Go to ISI>://WOS:000225818100015
http://ac.els-cdn.com/S000632070400374X/1-s2.0-S000632070400374X-main.pdf?_tid=938a3172-ada6-11e3-b652-00000aab0f6b&acdnat=1395041850_ef535b91e90ec0eb6036786efec835ae},
   year = {2005},
   type = {Journal Article}
}

@article{
   author = {Chefaoui, R. M. and Lobo, J. M.},
   title = {Assessing the conservation status of an Iberian moth using pseudo-absences},
   journal = {Journal of Wildlife Management},
   volume = {71},
   number = {8},
   pages = {2507-2516},
   ISSN = {0022-541X},
   DOI = {10.2193/2006-312},
   url = {<Go to ISI>://WOS:000250853000005
http://www.bioone.org/doi/abs/10.2193/2006-312},
   year = {2007},
   type = {Journal Article}
}

@article{
   author = {Chiarucci, A. and Bacaro, G. and Filibeck, G. and Landi, S. and Maccherini, S. and Scoppola, A.},
   title = {Scale dependence of plant species richness in a network of protected areas},
   journal = {Biodiversity and Conservation},
   volume = {21},
   number = {2},
   pages = {503-516},
   ISSN = {0960-3115},
   DOI = {10.1007/s10531-011-0196-8},
   url = {<Go to ISI>://WOS:000299703400012
http://download.springer.com/static/pdf/411/art%253A10.1007%252Fs10531-011-0196-8.pdf?auth66=1395214475_7652ec1074a0fed4a9c69ae5dfbf986f&ext=.pdf},
   year = {2012},
   type = {Journal Article}
}

@article{
   author = {Chiarucci, A. and Bacaro, G. and Rocchini, D.},
   title = {Quantifying plant species diversity in a Natura 2000 network: Old ideas and new proposals},
   journal = {Biological Conservation},
   volume = {141},
   number = {10},
   pages = {2608-2618},
   ISSN = {0006-3207},
   DOI = {10.1016/j.biocon.2008.07.024},
   url = {<Go to ISI>://WOS:000260568300017
http://www.sciencedirect.com/science/article/pii/S0006320708002796},
   year = {2008},
   type = {Journal Article}
}

@article{
   author = {Chiarucci, A. and Bacaro, G. and Vannini, A. and Rocchini, D.},
   title = {Quantifying species richness at multiple spatial scales in a Natura 2000 network},
   journal = {Community Ecology},
   volume = {9},
   number = {2},
   pages = {185-192},
   ISSN = {1585-8553},
   DOI = {10.1556/ComEc.9.2008.2.7},
   url = {<Go to ISI>://WOS:000261596400007
http://www.akademiai.com/content/n8186124w61m1v8h/?genre=article&id=doi%3a10.1556%2fComEc.9.2008.2.7},
   year = {2008},
   type = {Journal Article}
}

@article{
   author = {Chisamera, G. and Buzan, E. V. and Sahlean, T. and Murariu, D. and Zupan, S. and Krystufek, B.},
   title = {Bukovina blind mole rat Spalax graecus revisited: phylogenetics, morphology, taxonomy, habitat associations and conservation},
   journal = {Mammal Review},
   volume = {44},
   number = {1},
   pages = {19-29},
   ISSN = {0305-1838},
   DOI = {10.1111/mam.12001},
   url = {<Go to ISI>://WOS:000327796800003
http://onlinelibrary.wiley.com/store/10.1111/mam.12001/asset/mam12001.pdf?v=1&t=hsvfsu3c&s=614a13528ab26556fbef13557b287bf1e7411ac7},
   year = {2014},
   type = {Journal Article}
}

@article{
   author = {Christensen, P. and Kornov, L.},
   title = {EIA screening and nature protection in Denmark},
   journal = {Journal of Environmental Management},
   volume = {92},
   number = {4},
   pages = {1097-1103},
   ISSN = {0301-4797},
   DOI = {10.1016/j.jenvman.2010.11.010},
   url = {<Go to ISI>://WOS:000287785000006
http://ac.els-cdn.com/S0301479710004135/1-s2.0-S0301479710004135-main.pdf?_tid=a5d75378-ada6-11e3-ba50-00000aab0f01&acdnat=1395041881_c8d4bd2382d52276619db70a04ecb178},
   year = {2011},
   type = {Journal Article}
}

@article{
   author = {Cianfrani, C. and Le Lay, G. and Maiorano, L. and Satizabal, H. F. and Loy, A. and Guisan, A.},
   title = {Adapting global conservation strategies to climate change at the European scale: The otter as a flagship species},
   journal = {Biological Conservation},
   volume = {144},
   number = {8},
   pages = {2068-2080},
   ISSN = {0006-3207},
   DOI = {10.1016/j.biocon.2011.03.027},
   url = {<Go to ISI>://WOS:000292661200002
http://www.sciencedirect.com/science/article/pii/S000632071100125X},
   year = {2011},
   type = {Journal Article}
}

@article{
   author = {Ciccarelli, D. and Bacaro, G. and Chiarucci, A.},
   title = {Coastline Dune Vegetation Dynamics: Evidence of No Stability},
   journal = {Folia Geobotanica},
   volume = {47},
   number = {3},
   pages = {263-275},
   ISSN = {1211-9520},
   DOI = {10.1007/s12224-011-9118-5},
   url = {<Go to ISI>://WOS:000307556100003
http://download.springer.com/static/pdf/710/art%253A10.1007%252Fs12224-011-9118-5.pdf?auth66=1395214507_4c2a10ef592e9eb08851a320a4d30408&ext=.pdf},
   year = {2012},
   type = {Journal Article}
}

@article{
   author = {Cogalniceanu, D. and Cogalniceanu, G. C.},
   title = {An enlarged European Union challenges priority settings in conservation},
   journal = {Biodiversity and Conservation},
   volume = {19},
   number = {5},
   pages = {1471-1483},
   ISSN = {0960-3115},
   DOI = {10.1007/s10531-010-9777-1},
   url = {<Go to ISI>://WOS:000276485300020
http://download.springer.com/static/pdf/157/art%253A10.1007%252Fs10531-010-9777-1.pdf?auth66=1360564293_eed742678b96527cd8e2116cb9720f8d&ext=.pdf},
   year = {2010},
   type = {Journal Article}
}

@article{
   author = {Cogoni, A. and Scrugli, A. and Cortis, P.},
   title = {Bryophyte flora of some temporary pools in Sardinia and Corsica},
   journal = {Plant Biosystems},
   volume = {143},
   pages = {S97-S103},
   ISSN = {1126-3504},
   DOI = {10.1080/11263500903220190},
   url = {<Go to ISI>://WOS:000274415200014
http://www.tandfonline.com/doi/pdf/10.1080/11263500903220190},
   year = {2009},
   type = {Journal Article}
}

@article{
   author = {Corell, H. and Moksnes, P. O. and Engqvist, A. and Doos, K. and Jonsson, P. R.},
   title = {Depth distribution of larvae critically affects their dispersal and the efficiency of marine protected areas},
   journal = {Marine Ecology Progress Series},
   volume = {467},
   pages = {29-+},
   ISSN = {0171-8630},
   DOI = {10.3354/meps09963},
   url = {<Go to ISI>://WOS:000310270500003
http://www.int-res.com/articles/meps_oa/m467p029.pdf},
   year = {2012},
   type = {Journal Article}
}

@article{
   author = {Cowx, I. G. and Harvey, J. P. and Noble, R. A. and Nunn, A. D.},
   title = {Establishing survey and monitoring protocols for the assessment of conservation status of fish populations in river Special Areas of Conservation in the UK},
   journal = {Aquatic Conservation-Marine and Freshwater Ecosystems},
   volume = {19},
   number = {1},
   pages = {96-103},
   ISSN = {1052-7613},
   DOI = {10.1002/aqc.968},
   url = {<Go to ISI>://WOS:000262616000011
http://onlinelibrary.wiley.com/store/10.1002/aqc.968/asset/968_ftp.pdf?v=1&t=hcft90e7&s=803ed201525ad0b7688f5911a9b1155ee944b859},
   year = {2009},
   type = {Journal Article}
}

@article{
   author = {Cronin, M. and Duck, C. and Cadhla, O. O. and Nairn, R. and Strong, D. and O'Keeffe, C.},
   title = {An assessment of population size and distribution of harbour seals in the Republic of Ireland during the moult season in August 2003},
   journal = {Journal of Zoology},
   volume = {273},
   number = {2},
   pages = {131-139},
   ISSN = {0952-8369},
   DOI = {10.1111/j.1469-7998.2007.00316.x},
   url = {<Go to ISI>://WOS:000249828800003
http://onlinelibrary.wiley.com/doi/10.1111/j.1469-7998.2007.00316.x/abstract},
   year = {2007},
   type = {Journal Article}
}

@article{
   author = {Cronin, M. A. and Duck, C. D. and Cadhla, O. O.},
   title = {Aerial surveying of grey seat breeding colonies on the blasket islands, Co. kerry, the inishkea group, Co. Mayo and the Donegal coast, Ireland},
   journal = {Journal for Nature Conservation},
   volume = {15},
   number = {2},
   pages = {73-83},
   ISSN = {1617-1381},
   DOI = {10.1016/j.jnc.2006.11.001},
   url = {<Go to ISI>://WOS:000249359600001
http://ac.els-cdn.com/S1617138106000586/1-s2.0-S1617138106000586-main.pdf?_tid=2aeae142-ada7-11e3-8bb4-00000aab0f27&acdnat=1395042104_f540e6b41340ecd4546074298b55181f},
   year = {2007},
   type = {Journal Article}
}

@article{
   author = {Cruz, A. and Benedicto, J. and Gil, A.},
   title = {Socio-economic Benefits of Natura 2000 in Azores Islands - a Case Study approach on ecosystem services provided by a Special Protected Area},
   journal = {Journal of Coastal Research},
   pages = {1955-1959},
   ISSN = {0749-0208},
   url = {<Go to ISI>://WOS:000302825000188},
   year = {2011},
   type = {Journal Article}
}

@article{
   author = {Culmsee, H. and Schmidt, M. and Schmiedel, I. and Schacherer, A. and Meyer, P. and Leuschner, C.},
   title = {Predicting the distribution of forest habitat types using indicator species to facilitate systematic conservation planning},
   journal = {Ecological Indicators},
   volume = {37},
   pages = {131-144},
   ISSN = {1470-160X},
   DOI = {10.1016/j.ecolind.2013.10.010},
   url = {<Go to ISI>://WOS:000329385300014
http://ac.els-cdn.com/S1470160X13003816/1-s2.0-S1470160X13003816-main.pdf?_tid=ceaa56ec-ada6-11e3-807d-00000aab0f01&acdnat=1395041949_b9566867bcad269c2846167ed578801e},
   year = {2014},
   type = {Journal Article}
}

@article{
   author = {D'Amen, M. and Bombi, P. and Campanaro, A. and Zapponi, L. and Bologna, M. A. and Mason, F.},
   title = {Protected areas and insect conservation: Questioning the effectiveness of Natura 2000 network for saproxylic beetles in Italy},
   journal = {Animal Conservation},
   volume = {16},
   number = {4},
   pages = {370-378},
   ISSN = {1367-9430},
   DOI = {10.1111/Acv.12016},
   url = {http://www.scopus.com/inward/record.url?eid=2-s2.0-84872106748&partnerID=40&md5=c26b59f81e9182041cd2f99229395021},
   year = {2013},
   type = {Journal Article}
}

@article{
   author = {D'Amen, M. and Bombi, P. and Pearman, P. B. and Schmatz, D. R. and Zimmermann, N. E. and Bologna, M. A.},
   title = {Will climate change reduce the efficacy of protected areas for amphibian conservation in Italy?},
   journal = {Biological Conservation},
   volume = {144},
   number = {3},
   pages = {989-997},
   ISSN = {0006-3207},
   DOI = {10.1016/j.biocon.2010.11.004},
   url = {<Go to ISI>://WOS:000288629400007
http://www.sciencedirect.com/science/article/pii/S0006320710004672},
   year = {2011},
   type = {Journal Article}
}

@article{
   author = {de Bello, F. and Lavorel, S. and Gerhold, P. and Reier, U. and Partel, M.},
   title = {A biodiversity monitoring framework for practical conservation of grasslands and shrublands},
   journal = {Biological Conservation},
   volume = {143},
   number = {1},
   pages = {9-17},
   ISSN = {0006-3207},
   DOI = {10.1016/j.biocon.2009.04.022},
   url = {<Go to ISI>://WOS:000274354200005
http://www.sciencedirect.com/science/article/pii/S0006320709002055},
   year = {2010},
   type = {Journal Article}
}

@article{
   author = {de la Montana, E. and Benayas, J. M. R. and Vasques, A. and Razola, I. and Cayuela, L.},
   title = {Conservation planning of vertebrate diversity in a Mediterranean agricultural-dominant landscape},
   journal = {Biological Conservation},
   volume = {144},
   number = {10},
   pages = {2468-2478},
   ISSN = {0006-3207},
   DOI = {10.1016/j.biocon.2011.07.001},
   url = {<Go to ISI>://WOS:000295112300010
http://www.sciencedirect.com/science/article/pii/S0006320711002540},
   year = {2011},
   type = {Journal Article}
}

@article{
   author = {De Luca, E. and Novelli, C. and Barbato, F. and Menegoni, P. and Iannetta, M. and Nascetti, G.},
   title = {Coastal dune systems and disturbance factors: monitoring and analysis in central Italy},
   journal = {Environmental Monitoring and Assessment},
   volume = {183},
   number = {1-4},
   pages = {437-450},
   ISSN = {0167-6369},
   DOI = {10.1007/s10661-011-1931-z},
   url = {<Go to ISI>://WOS:000296062700030
http://download.springer.com/static/pdf/284/art%253A10.1007%252Fs10661-011-1931-z.pdf?auth66=1360564337_0bf4261f7aad56ebf57dc289b51ada80&ext=.pdf},
   year = {2011},
   type = {Journal Article}
}

@article{
   author = {De Nooij, R. J. W. and Lotterman, K. M. and de Sande, Phjv and Pelsma, T. and Leuven, Rsew and Lenders, H. J. R.},
   title = {Validity and sensitivity of a model for assessment of impacts of river floodplain reconstruction on protected and endangered species},
   journal = {Environmental Impact Assessment Review},
   volume = {26},
   number = {8},
   pages = {677-695},
   ISSN = {0195-9255},
   DOI = {10.1016/j.eiar.2006.06.001},
   url = {<Go to ISI>://WOS:000241204200001
http://ac.els-cdn.com/S0195925506000618/1-s2.0-S0195925506000618-main.pdf?_tid=e2a03798-ada6-11e3-9969-00000aacb362&acdnat=1395041983_b8e13b12d1ed30a0bee34e72b8adc734},
   year = {2006},
   type = {Journal Article}
}

@article{
   author = {De Santo, E. M. and Jones, P. J. S.},
   title = {Offshore marine conservation policies in the North East Atlantic: Emerging tensions and opportunities},
   journal = {Marine Policy},
   volume = {31},
   number = {3},
   pages = {336-347},
   ISSN = {0308-597X},
   DOI = {10.1016/j.marpol.2006.10.001},
   url = {<Go to ISI>://WOS:000244393800013
http://www.sciencedirect.com/science/article/pii/S0308597X06001011},
   year = {2007},
   type = {Journal Article}
}

@article{
   author = {del Barrio, G. and Puigdefabregas, J. and Sanjuan, M. E. and Stellmes, M. and Ruiz, A.},
   title = {Assessment and monitoring of land condition in the Iberian Peninsula, 1989-2000},
   journal = {Remote Sensing of Environment},
   volume = {114},
   number = {8},
   pages = {1817-1832},
   ISSN = {0034-4257},
   DOI = {10.1016/j.rse.2010.03.009},
   url = {<Go to ISI>://WOS:000278943900017
http://ac.els-cdn.com/S0034425710000970/1-s2.0-S0034425710000970-main.pdf?_tid=e71840e0-ada6-11e3-a0af-00000aab0f01&acdnat=1395041990_68adf4133b01106c6a8dfb5c442ca607},
   year = {2010},
   type = {Journal Article}
}

@article{
   author = {Delalieux, S. and Somers, B. and Haest, B. and Spanhove, T. and Vanden Borre, J. and Mucher, C. A.},
   title = {Heathland conservation status mapping through integration of hyperspectral mixture analysis and decision tree classifiers},
   journal = {Remote Sensing of Environment},
   volume = {126},
   pages = {222-231},
   ISSN = {0034-4257},
   DOI = {10.1016/j.rse.2012.08.029},
   url = {<Go to ISI>://WOS:000310388600019
http://ac.els-cdn.com/S0034425712003483/1-s2.0-S0034425712003483-main.pdf?_tid=edbfe0b0-ada6-11e3-bc17-00000aacb35e&acdnat=1395042001_fbb26e276f014142d54d5657b6742fb9},
   year = {2012},
   type = {Journal Article}
}

@article{
   author = {Delgado, M. P. and Morales, M. B. and Traba, J. and De la Morena, E. L. G.},
   title = {Determining the effects of habitat management and climate on the population trends of a declining steppe bird},
   journal = {Ibis},
   volume = {151},
   number = {3},
   pages = {440-451},
   ISSN = {0019-1019},
   url = {<Go to ISI>://WOS:000267369200002
http://onlinelibrary.wiley.com/doi/10.1111/j.1474-919X.2009.00927.x/abstract},
   year = {2009},
   type = {Journal Article}
}

@article{
   author = {Della Bella, V. and Bazzanti, M. and Chiarotti, F.},
   title = {Macroinvertebrate diversity and conservation status of Mediterranean ponds in Italy: water permanence and mesohabitat influence},
   journal = {Aquatic Conservation-Marine and Freshwater Ecosystems},
   volume = {15},
   number = {6},
   pages = {583-600},
   ISSN = {1052-7613},
   DOI = {10.1002/aqc.743},
   url = {<Go to ISI>://WOS:000233509600006
http://onlinelibrary.wiley.com/doi/10.1002/aqc.743/abstract},
   year = {2005},
   type = {Journal Article}
}

@article{
   author = {Dennis, R. L. H. and Dapporto, L. and Shreeve, T. G. and John, E. and Coutsis, J. G. and Kudrna, O. and Saarinen, K. and Ryrholm, N. and Williams, W. R.},
   title = {Butterflies of European islands: the implications of the geography and ecology of rarity and endemicity for conservation},
   journal = {Journal of Insect Conservation},
   volume = {12},
   number = {3-4},
   pages = {205-236},
   ISSN = {1366-638X},
   DOI = {10.1007/s10841-008-9148-3},
   url = {<Go to ISI>://WOS:000256341000003
http://download.springer.com/static/pdf/983/art%253A10.1007%252Fs10841-008-9148-3.pdf?auth66=1395214651_579ae52bb7eb2708ca628608b051c383&ext=.pdf},
   year = {2008},
   type = {Journal Article}
}

@article{
   author = {Denoel, M.},
   title = {Newt decline in Western Europe: highlights from relative distribution changes within guilds},
   journal = {Biodiversity and Conservation},
   volume = {21},
   number = {11},
   pages = {2887-2898},
   ISSN = {0960-3115},
   DOI = {10.1007/s10531-012-0343-x},
   url = {<Go to ISI>://WOS:000308544100010
http://download.springer.com/static/pdf/790/art%253A10.1007%252Fs10531-012-0343-x.pdf?auth66=1395214641_aa2a394b6bd31968e9c32c6428516790&ext=.pdf},
   year = {2012},
   type = {Journal Article}
}

@article{
   author = {Denys, L. and Van Wichelen, J. and Packet, J. and Louette, G.},
   title = {Implementing ecological potential of lakes for the Water Framework Directive-Approach in Flanders (northern Belgium)},
   journal = {Limnologica},
   volume = {45},
   pages = {38-49},
   ISSN = {0075-9511},
   DOI = {10.1016/j.limno.2013.10.004},
   url = {<Go to ISI>://WOS:000330502500006
http://ac.els-cdn.com/S0075951113000868/1-s2.0-S0075951113000868-main.pdf?_tid=fc7e7666-ada6-11e3-939d-00000aacb361&acdnat=1395042026_6ff493f1933f396734cf0009deff702a},
   year = {2014},
   type = {Journal Article}
}

@article{
   author = {Devictor, V. and Godet, L. and Julliard, R. and Couvet, D. and Jiguet, F.},
   title = {Can common species benefit from protected areas?},
   journal = {Biological Conservation},
   volume = {139},
   number = {1-2},
   pages = {29-36},
   ISSN = {0006-3207},
   DOI = {10.1016/j.biocon.2007.05.021},
   url = {<Go to ISI>://WOS:000249935400004
http://www.sciencedirect.com/science/article/pii/S000632070700239X},
   year = {2007},
   type = {Journal Article}
}

@article{
   author = {Dias, E. and Elias, R. B. and Nunes, V.},
   title = {Vegetation mapping and nature conservation: a case study in Terceira Island (Azores)},
   journal = {Biodiversity and Conservation},
   volume = {13},
   number = {8},
   pages = {1519-1539},
   ISSN = {0960-3115},
   DOI = {10.1023/b:bioc.0000021326.50170.66},
   url = {<Go to ISI>://WOS:000220411800006
http://download.springer.com/static/pdf/19/art%253A10.1023%252FB%253ABIOC.0000021326.50170.66.pdf?auth66=1395214658_fbbfb94c3fa4f4088e16c5ecfa0b17dd&ext=.pdf},
   year = {2004},
   type = {Journal Article}
}

@article{
   author = {Dias, E. and Melo, C.},
   title = {Factors influencing the distribution of Azorean mountain vegetation: implications for nature conservation},
   journal = {Biodiversity and Conservation},
   volume = {19},
   number = {12},
   pages = {3311-3326},
   ISSN = {0960-3115},
   DOI = {10.1007/s10531-010-9894-x},
   url = {<Go to ISI>://WOS:000282824300001
http://download.springer.com/static/pdf/448/art%253A10.1007%252Fs10531-010-9894-x.pdf?auth66=1395214664_af5073de3b43fd9b12ce88be3c7eb4c0&ext=.pdf},
   year = {2010},
   type = {Journal Article}
}

@article{
   author = {Diaz-Gomez, D. L. and Toxopeus, A. G. and Groen, T. A. and Munoz, A. R. and Skidmore, A. K. and Real, R.},
   title = {Measuring the Insecurity Index of species in networks of protected areas using species distribution modeling and fuzzy logic: The case of raptors in Andalusia},
   journal = {Ecological Indicators},
   volume = {26},
   pages = {174-182},
   ISSN = {1470-160X},
   DOI = {10.1016/j.ecolind.2012.10.019},
   url = {<Go to ISI>://WOS:000314483200019
http://ac.els-cdn.com/S1470160X12003706/1-s2.0-S1470160X12003706-main.pdf?_tid=0a311750-ada7-11e3-9475-00000aab0f6c&acdnat=1395042049_ea9a0555ab502eb90c2c85167f79c3ee},
   year = {2013},
   type = {Journal Article}
}

@article{
   author = {Diaz-Varela, R. A. and Alvarez-Alvarez, P. and Diaz-Varela, E. and Calvo-Iglesias, S.},
   title = {Prediction of stand quality characteristics in sweet chestnut forests in NW Spain by combining terrain attributes, spectral textural features and landscape metrics},
   journal = {Forest Ecology and Management},
   volume = {261},
   number = {11},
   pages = {1962-1972},
   ISSN = {0378-1127},
   DOI = {10.1016/j.foreco.2011.02.023},
   url = {<Go to ISI>://WOS:000291125700028
http://ac.els-cdn.com/S0378112711001216/1-s2.0-S0378112711001216-main.pdf?_tid=0fb5bb72-ada7-11e3-8c9f-00000aacb362&acdnat=1395042058_e1ab2025a0c52c459b9869d9489d4bc6},
   year = {2011},
   type = {Journal Article}
}

@article{
   author = {Diesing, M. and Coggan, R. and Vanstaen, K.},
   title = {Widespread rocky reef occurrence in the central English Channel and the implications for predictive habitat mapping},
   journal = {Estuarine Coastal and Shelf Science},
   volume = {83},
   number = {4},
   pages = {647-658},
   ISSN = {0272-7714},
   DOI = {10.1016/j.ecss.2009.05.018},
   url = {<Go to ISI>://WOS:000268743800028
http://ac.els-cdn.com/S027277140900256X/1-s2.0-S027277140900256X-main.pdf?_tid=256d3cf6-ada7-11e3-a5d2-00000aab0f27&acdnat=1395042095_7d4da79916ed95b9a8212e63d264bbe0},
   year = {2009},
   type = {Journal Article}
}

@article{
   author = {Dimitrakopoulos, P. G. and Jones, N. and Iosifides, T. and Florokapi, I. and Lasda, O. and Paliouras, F. and Evangelinos, K. I.},
   title = {Local attitudes on protected areas: Evidence from three Natura 2000 wetland sites in Greece},
   journal = {Journal of Environmental Management},
   volume = {91},
   number = {9},
   pages = {1847-1854},
   ISSN = {0301-4797},
   DOI = {10.1016/j.jenvman.2010.04.010},
   url = {<Go to ISI>://WOS:000279565400005
http://www.sciencedirect.com/science/article/pii/S0301479710001118},
   year = {2010},
   type = {Journal Article}
}

@article{
   author = {Dimitrakopoulos, P. G. and Memtsas, D. and Troumbis, A. Y.},
   title = {Questioning the effectiveness of the Natura 2000 Special Areas of Conservation strategy: the case of Crete},
   journal = {Global Ecology and Biogeography},
   volume = {13},
   number = {3},
   pages = {199-207},
   ISSN = {0960-7447},
   DOI = {10.1111/j.1466-822X.2004.00086.x},
   url = {<Go to ISI>://WOS:000221422000002
http://onlinelibrary.wiley.com/doi/10.1111/j.1466-822X.2004.00086.x/abstract},
   year = {2004},
   type = {Journal Article}
}

@article{
   author = {Dimitriou, E. and Karaouzas, I. and Skoulikidis, N. and Zacharias, I.},
   title = {Assessing the environmental status of Mediterranean temporary ponds in Greece},
   journal = {Annales De Limnologie-International Journal of Limnology},
   volume = {42},
   number = {1},
   pages = {33-41},
   ISSN = {0003-4088},
   DOI = {10.1051/limn/2006004},
   url = {<Go to ISI>://WOS:000236571100005
http://www.limnology-journal.org/download.php?file=%2FANL%2FANL42_01%2FS0003408806000045a.pdf&code=1209ab1e4f843906e6bbfbf916a408e1},
   year = {2006},
   type = {Journal Article}
}

@article{
   author = {Dimitriou, E. and Zacharias, I.},
   title = {Identifying microclimatic, hydrologic and land use impacts on a protected wetland area by using statistical models and GIS techniques},
   journal = {Mathematical and Computer Modelling},
   volume = {51},
   number = {3-4},
   pages = {200-205},
   ISSN = {0895-7177},
   DOI = {10.1016/j.mcm.2009.08.009},
   url = {<Go to ISI>://WOS:000273045000010
http://ac.els-cdn.com/S0895717709002660/1-s2.0-S0895717709002660-main.pdf?_tid=189a3d30-ada7-11e3-8bb4-00000aab0f27&acdnat=1395042073_3501f2bcb78e059aad3c22b7ca9c241e},
   year = {2010},
   type = {Journal Article}
}

@article{
   author = {Dostalek, T. and Munzbergova, Z. and Plackova, I.},
   title = {Genetic diversity and its effect on fitness in an endangered plant species, Dracocephalum austriacum L},
   journal = {Conservation Genetics},
   volume = {11},
   number = {3},
   pages = {773-783},
   ISSN = {1566-0621},
   DOI = {10.1007/s10592-009-9879-z},
   url = {<Go to ISI>://WOS:000277955700009
http://download.springer.com/static/pdf/993/art%253A10.1007%252Fs10592-009-9879-z.pdf?auth66=1395214740_5a3ba975edaeaebec23c24c9de6783e5&ext=.pdf},
   year = {2010},
   type = {Journal Article}
}

@article{
   author = {Drakou, E. G. and Kallimanis, A. S. and Mazaris, A. D. and Apostolopoulou, E. and Pantis, J. D.},
   title = {Habitat type richness associations with environmental variables: a case study in the Greek Natura 2000 aquatic ecosystems},
   journal = {Biodiversity and Conservation},
   volume = {20},
   number = {5},
   pages = {929-943},
   ISSN = {0960-3115},
   DOI = {10.1007/s10531-011-0005-4},
   url = {<Go to ISI>://WOS:000289567400002
http://download.springer.com/static/pdf/806/art%253A10.1007%252Fs10531-011-0005-4.pdf?auth66=1395214752_1ca340bfab789157d75cc554e612ad21&ext=.pdf},
   year = {2011},
   type = {Journal Article}
}

@article{
   author = {Drechsler, M. and Johst, K. and Ohl, C. and Watzold, F.},
   title = {Designing cost-effective payments for conservation measures to generate spatiotemporal habitat heterogeneity},
   journal = {Conservation Biology},
   volume = {21},
   number = {6},
   pages = {1475-1486},
   ISSN = {0888-8892},
   DOI = {10.1111/j.1523-1739.2007.00829.x},
   url = {<Go to ISI>://WOS:000251764200017
http://onlinelibrary.wiley.com/doi/10.1111/j.1523-1739.2007.00829.x/abstract},
   year = {2007},
   type = {Journal Article}
}

@article{
   author = {Drechsler, M. and Watzold, F. and Johst, K. and Bergmann, H. and Settele, J.},
   title = {A model-based approach for designing cost-effective compensation payments for conservation of endangered species in real landscapes},
   journal = {Biological Conservation},
   volume = {140},
   number = {1-2},
   pages = {174-186},
   ISSN = {0006-3207},
   DOI = {10.1016/j.biocon.2007.08.013},
   url = {<Go to ISI>://WOS:000250903000017
http://ac.els-cdn.com/S000632070700331X/1-s2.0-S000632070700331X-main.pdf?_tid=4704a494-ada7-11e3-a772-00000aacb35f&acdnat=1395042151_2177547602af3900c01511e5a2078269},
   year = {2007},
   type = {Journal Article}
}

@article{
   author = {Ducasse, J. J. and Brustel, H.},
   title = {SAPROXYLIC BEETLES IN THE GRESIGNE FOREST MANAGEMENT},
   journal = {Revue D Ecologie-La Terre Et La Vie},
   pages = {75-80},
   ISSN = {0249-7395},
   url = {<Go to ISI>://WOS:000260115400010},
   year = {2008},
   type = {Journal Article}
}

@article{
   author = {Durell, Seald and McGrorty, S. and West, A. D. and Clarke, R. T. and Goss-Custard, J. D. and Stillman, R. A.},
   title = {A strategy for baseline monitoring of estuary Special Protection Areas},
   journal = {Biological Conservation},
   volume = {121},
   number = {2},
   pages = {289-301},
   ISSN = {0006-3207},
   DOI = {10.1016/j.biocon.2004.05.005},
   url = {<Go to ISI>://WOS:000224135000013
http://ac.els-cdn.com/S0006320704002101/1-s2.0-S0006320704002101-main.pdf?_tid=68b938de-ada7-11e3-8335-00000aacb361&acdnat=1395042208_31032692c4599ad4385e172d2d0f5dea},
   year = {2005},
   type = {Journal Article}
}

@article{
   author = {Early, R. and Thomas, C. D.},
   title = {Multispecies conservation planning: identifying landscapes for the conservation of viable populations using local and continental species priorities},
   journal = {Journal of Applied Ecology},
   volume = {44},
   number = {2},
   pages = {253-262},
   ISSN = {0021-8901},
   DOI = {10.1111/j.1365-2664.2006.01268.x},
   url = {<Go to ISI>://WOS:000245065300001
http://onlinelibrary.wiley.com/store/10.1111/j.1365-2664.2006.01268.x/asset/j.1365-2664.2006.01268.x.pdf?v=1&t=hcftaol4&s=93ee8f4991aa49f3be4710372172642cb4ee323f},
   year = {2007},
   type = {Journal Article}
}

@article{
   author = {Ecke, F. and Hellsten, S. and Mjelde, M. and Kuoppala, M. and Schlacke, S.},
   title = {Potential conflicts between environmental legislation and conservation exemplified by aquatic macrophytes},
   journal = {Hydrobiologia},
   volume = {656},
   number = {1},
   pages = {107-115},
   ISSN = {0018-8158},
   DOI = {10.1007/s10750-010-0424-3},
   url = {<Go to ISI>://WOS:000282180300011
http://download.springer.com/static/pdf/85/art%253A10.1007%252Fs10750-010-0424-3.pdf?auth66=1360564387_1ab04e2cb029ea7c258b4ed4f677e40b&ext=.pdf},
   year = {2010},
   type = {Journal Article}
}

@article{
   author = {Edman, T. and Angelstam, P. and Mikusinski, G. and Roberge, J. M. and Sikora, A.},
   title = {Spatial planning for biodiversity conservation: Assessment of forest landscapes' conservation value using umbrella species requirements in Poland},
   journal = {Landscape and Urban Planning},
   volume = {102},
   number = {1},
   pages = {16-23},
   ISSN = {0169-2046},
   DOI = {10.1016/j.landurbplan.2011.03.004},
   url = {<Go to ISI>://WOS:000292443400002
http://www.sciencedirect.com/science/article/pii/S0169204611001356},
   year = {2011},
   type = {Journal Article}
}

@article{
   author = {Edwards, D. and Jensen, F. S. and Marzano, M. and Mason, B. and Pizzirani, S. and Schelhaas, M. J.},
   title = {A theoretical framework to assess the impacts of forest management on the recreational value of European forests},
   journal = {Ecological Indicators},
   volume = {11},
   number = {1},
   pages = {81-89},
   ISSN = {1470-160X},
   DOI = {10.1016/j.ecolind.2009.06.006},
   url = {<Go to ISI>://WOS:000284745900010
http://ac.els-cdn.com/S1470160X0900106X/1-s2.0-S1470160X0900106X-main.pdf?_tid=605a5042-ada7-11e3-9b59-00000aacb35e&acdnat=1395042194_514ed20a51188867960e28e2ecb0cf93},
   year = {2011},
   type = {Journal Article}
}

@article{
   author = {Ejrnaes, R. and Bruun, H. H. and Aude, E. and Buchwald, E.},
   title = {Developing a classifier for the habitats directive grassland types in Denmark using species lists for prediction},
   journal = {Applied Vegetation Science},
   volume = {7},
   number = {1},
   pages = {71-80},
   ISSN = {1402-2001},
   DOI = {10.1658/1402-2001(2004)007[0071:dacfth]2.0.co;2},
   url = {<Go to ISI>://WOS:000221960200009
http://onlinelibrary.wiley.com/doi/10.1111/j.1654-109X.2004.tb00597.x/abstract},
   year = {2004},
   type = {Journal Article}
}

@article{
   author = {Ekebom, J. and Erkkila, A.},
   title = {Using aerial photography for identification of marine and coastal habitats under the EU's Habitats Directive},
   journal = {Aquatic Conservation-Marine and Freshwater Ecosystems},
   volume = {13},
   number = {4},
   pages = {287-304},
   ISSN = {1052-7613},
   DOI = {10.1002/aqc.553},
   url = {<Go to ISI>://WOS:000184638000002
http://onlinelibrary.wiley.com/doi/10.1002/aqc.553/abstract},
   year = {2003},
   type = {Journal Article}
}

@article{
   author = {Embling, C. B. and Gillibrand, P. A. and Gordon, J. and Shrimpton, J. and Stevick, P. T. and Hammond, P. S.},
   title = {Using habitat models to identify suitable sites for marine protected areas for harbour porpoises (Phocoena phocoena)},
   journal = {Biological Conservation},
   volume = {143},
   number = {2},
   pages = {267-279},
   ISSN = {0006-3207},
   DOI = {10.1016/j.biocon.2009.09.005},
   url = {<Go to ISI>://WOS:000274761000001
http://ac.els-cdn.com/S0006320709004054/1-s2.0-S0006320709004054-main.pdf?_tid=703dee74-ada7-11e3-a54a-00000aacb35e&acdnat=1395042220_c0d85fc79b7cdaee0888268ea53917f8},
   year = {2010},
   type = {Journal Article}
}

@article{
   author = {Eppink, F. V. and Watzold, F.},
   title = {Shedding light on the hidden costs of the Habitats Directive: the case of hamster conservation in Germany},
   journal = {Biodiversity and Conservation},
   volume = {18},
   number = {4},
   pages = {795-810},
   ISSN = {0960-3115},
   DOI = {10.1007/s10531-008-9476-3},
   url = {<Go to ISI>://WOS:000264546400003
http://download.springer.com/static/pdf/82/art%253A10.1007%252Fs10531-008-9476-3.pdf?auth66=1395214846_7efeac1ab8a72267ec1b3fd47de2c452&ext=.pdf},
   year = {2009},
   type = {Journal Article}
}

@article{
   author = {Ernandes, P. and Marchiori, S.},
   title = {Mediterranean temporary ponds in Puglia (South Italy): a "joyau floristique" to protect},
   journal = {Acta Botanica Gallica},
   volume = {160},
   number = {1},
   pages = {53-64},
   ISSN = {1253-8078},
   DOI = {10.1080/12538078.2013.773461},
   url = {<Go to ISI>://WOS:000320511600008
http://www.tandfonline.com/doi/pdf/10.1080/12538078.2013.773461},
   year = {2013},
   type = {Journal Article}
}

@article{
   author = {Evans, D.},
   title = {Interpreting the habitats of Annex I: past, present and future},
   journal = {Acta Botanica Gallica},
   volume = {157},
   number = {4},
   pages = {677-686},
   ISSN = {1253-8078},
   url = {<Go to ISI>://WOS:000285855600009
http://www.tandfonline.com/doi/pdf/10.1080/12538078.2010.10516241},
   year = {2010},
   type = {Journal Article}
}

@article{
   author = {Evans, D. and Demeter, A. and Gajdos, P. and Halada, L.},
   title = {Adapting environmental conservation legislation for an enlarged European Union: experience from the Habitats Directive},
   journal = {Environmental Conservation},
   volume = {40},
   number = {2},
   pages = {97-107},
   ISSN = {0376-8929},
   DOI = {10.1017/s0376892912000422},
   url = {<Go to ISI>://WOS:000318401600001
http://journals.cambridge.org/action/displayAbstract?fromPage=online&aid=8907956},
   year = {2013},
   type = {Journal Article}
}

@article{
   author = {Faria, N. and Rabaca, J. E. and Morales, M. B.},
   title = {The importance of grazing regime in the provision of breeding habitat for grassland birds: The case of the endangered little bustard (Tetrax tetrax)},
   journal = {Journal for Nature Conservation},
   volume = {20},
   number = {4},
   pages = {211-218},
   ISSN = {1617-1381},
   DOI = {10.1016/j.jnc.2012.03.003},
   url = {<Go to ISI>://WOS:000306377500003
http://ac.els-cdn.com/S1617138112000350/1-s2.0-S1617138112000350-main.pdf?_tid=7ec72e06-ada7-11e3-ad88-00000aab0f6c&acdnat=1395042245_b6f38df96061c21216dcd7f043bed78a},
   year = {2012},
   type = {Journal Article}
}

@article{
   author = {Faria, N. and Rabaqa, J. E.},
   title = {Breeding habitat modelling of the Little Bustard Tetrax tetrax in the site of community importance of Cabrela (Portugal)},
   journal = {Ardeola},
   volume = {51},
   number = {2},
   pages = {331-343},
   ISSN = {0570-7358},
   url = {<Go to ISI>://WOS:000229006400008},
   year = {2004},
   type = {Journal Article}
}

@article{
   author = {Farris, E. and Fenu, G. and Baccheta, G.},
   title = {Mediterranean Taxus baccata woodlands in Sardinia: a characterization of the EU priority habitat 9580},
   journal = {Phytocoenologia},
   volume = {41},
   number = {4},
   pages = {231-246},
   ISSN = {0340-269X},
   DOI = {10.1127/0340-269x/2011/0041-0501},
   url = {<Go to ISI>://WOS:000303145500002
http://www.ingentaconnect.com/content/schweiz/phyt/2012/00000041/00000004/art00002?token=00501a62c2dd30b88f7e442f20672123763c702e23566c7a3151687627504541676249266d656c53
http://www.ingentaconnect.com/content/schweiz/phyt/2012/00000041/00000004/art00002?token=00471330a51275c277b42572b67477628342550504a45592f653b672c57582a72752d70
http://www.ingentaconnect.com/content/schweiz/phyt/2012/00000041/00000004/art00002?token=005013697337e442f20672123763c702e492b6c7a7a72687627504541676249266d656ca03626fa6
http://www.ingentaconnect.com/content/schweiz/phyt/2012/00000041/00000004/art00002?token=00521d91975972bc713996720297d7634247b2a2b757a736a762c316d3f6a4b4b6e6e42576b6427384
http://www.ingentaconnect.com/content/schweiz/phyt/2012/00000041/00000004/art00002?token=004b114637e2a46762c6b795d7a666a702c3a442f7c673f7b2f267738703375686f4990d05a
http://www.ingentaconnect.com/content/schweiz/phyt/2012/00000041/00000004/art00002?token=005015476afaa7e2a46762c6b795d7a666a705074796d2a673f7b2f267738703375686f4959bdfaa
http://www.ingentaconnect.com/content/schweiz/phyt/2012/00000041/00000004/art00002?token=00481361de67e442f20672123763c7053492b6c2d317b687627504541676249266d656c3},
   year = {2012},
   type = {Journal Article}
}

@article{
   author = {Farris, E. and Filigheddu, R.},
   title = {Effects of browsing in relation to vegetation cover on common yew (Taxus baccata L.) recruitment in Mediterranean environments},
   journal = {Plant Ecology},
   volume = {199},
   number = {2},
   pages = {309-318},
   ISSN = {1385-0237},
   DOI = {10.1007/s11258-008-9434-x},
   url = {<Go to ISI>://WOS:000260514400015
http://download.springer.com/static/pdf/411/art%253A10.1007%252Fs11258-008-9434-x.pdf?auth66=1395214890_d08f6915013c1ec4208758e80fcdc920&ext=.pdf},
   year = {2008},
   type = {Journal Article}
}

@article{
   author = {Farris, E. and Filigheddu, R. and Deiana, P. and Farris, G. A. and Garau, G.},
   title = {Short-term effects on sheep pastureland due to grazing abandonment in a Western Mediterranean island ecosystem: A multidisciplinary approach},
   journal = {Journal for Nature Conservation},
   volume = {18},
   number = {4},
   pages = {258-267},
   ISSN = {1617-1381},
   DOI = {10.1016/j.jnc.2009.11.003},
   url = {<Go to ISI>://WOS:000281615200003
http://ac.els-cdn.com/S1617138109000910/1-s2.0-S1617138109000910-main.pdf?_tid=98df300e-ada7-11e3-a12f-00000aab0f02&acdnat=1395042288_28dba69711e3880c43b0e12b98956d15},
   year = {2010},
   type = {Journal Article}
}

@article{
   author = {Farris, E. and Pisanu, S. and Ceccherelli, G. and Filigheddu, R.},
   title = {Effects of the management regime on the performance of the endangered Mediterranean Centaurea horrida Badaro (Asteraceae)},
   journal = {Journal for Nature Conservation},
   volume = {17},
   number = {1},
   pages = {15-24},
   ISSN = {1617-1381},
   DOI = {10.1016/j.jnc.2008.10.002},
   url = {<Go to ISI>://WOS:000263775600002
http://ac.els-cdn.com/S1617138108000472/1-s2.0-S1617138108000472-main.pdf?_tid=937eda06-ada7-11e3-9d10-00000aacb35e&acdnat=1395042279_05d11902776eac567e302872bf112047},
   year = {2009},
   type = {Journal Article}
}

@article{
   author = {Farris, E. and Pisanu, S. and Ceccherelli, G. and Filigheddu, R.},
   title = {Human trampling effects on Mediterranean coastal dune plants},
   journal = {Plant Biosystems},
   volume = {147},
   number = {4},
   pages = {1043-1051},
   ISSN = {1126-3504},
   DOI = {10.1080/11263504.2013.861540},
   url = {<Go to ISI>://WOS:000328536300018
http://www.tandfonline.com/doi/pdf/10.1080/11263504.2013.861540},
   year = {2013},
   type = {Journal Article}
}

@article{
   author = {Farris, E. and Secchi, Z. and Rosati, L. and Filigheddu, R.},
   title = {Are all pastures eligible for conservation? A phytosociological survey of the Sardinian-Corsican Province as a basic tool for the Habitats Directive},
   journal = {Plant Biosystems},
   volume = {147},
   number = {4},
   pages = {931-946},
   ISSN = {1126-3504},
   DOI = {10.1080/11263504.2013.778911},
   url = {<Go to ISI>://WOS:000328536300009
http://www.tandfonline.com/doi/pdf/10.1080/11263504.2013.778911},
   year = {2013},
   type = {Journal Article}
}

@article{
   author = {Fattorini, S. and Santoro, R. and Maurizi, E. and Acosta, A. T. R. and Di Giulio, A.},
   title = {Environmental tuning of an insect ensemble: The tenebrionid beetles inhabiting a Mediterranean coastal dune zonation},
   journal = {Comptes Rendus Biologies},
   volume = {335},
   number = {10-11},
   pages = {708-711},
   ISSN = {1631-0691},
   DOI = {10.1016/j.crvi.2012.09.009},
   url = {<Go to ISI>://WOS:000312513800011
http://ac.els-cdn.com/S1631069112002387/1-s2.0-S1631069112002387-main.pdf?_tid=4fad3d30-ada8-11e3-a5cf-00000aacb362&acdnat=1395042595_3075a26a08816b7bcded23c03a5a6727},
   year = {2012},
   type = {Journal Article}
}

@article{
   author = {Fehervari, P. and Solt, S. and Palatitz, P. and Barna, K. and Agoston, A. and Gergely, J. and Nagy, A. and Nagy, K. and Harnos, A.},
   title = {Allocating active conservation measures using species distribution models: a case study of red-footed falcon breeding site management in the Carpathian Basin},
   journal = {Animal Conservation},
   volume = {15},
   number = {6},
   pages = {648-657},
   ISSN = {1367-9430},
   DOI = {10.1111/j.1469-1795.2012.00559.x},
   url = {<Go to ISI>://WOS:000312533400013
http://onlinelibrary.wiley.com/doi/10.1111/j.1469-1795.2012.00559.x/abstract},
   year = {2012},
   type = {Journal Article}
}

@article{
   author = {Feola, S. and Carranza, M. L. and Schaminee, J. H. J. and Janssen, J. A. M. and Acosta, A. T. R.},
   title = {EU habitats of interest: an insight into Atlantic and Mediterranean beach and foredunes},
   journal = {Biodiversity and Conservation},
   volume = {20},
   number = {7},
   pages = {1457-1468},
   ISSN = {0960-3115},
   DOI = {10.1007/s10531-011-0037-9},
   url = {<Go to ISI>://WOS:000290726200006
http://download.springer.com/static/pdf/106/art%253A10.1007%252Fs10531-011-0037-9.pdf?auth66=1360564408_1a5064390c037f2dce0ee80e767859b1&ext=.pdf},
   year = {2011},
   type = {Journal Article}
}

@article{
   author = {Ferranti, F. and Beunen, R. and Speranza, M.},
   title = {Natura 2000 Network: A Comparison of the Italian and Dutch Implementation Experiences},
   journal = {Journal of Environmental Policy & Planning},
   volume = {12},
   number = {3},
   pages = {293-314},
   ISSN = {1523-908X},
   DOI = {10.1080/1523908x.2010.505417},
   url = {<Go to ISI>://WOS:000281897600004
http://www.tandfonline.com/doi/abs/10.1080/1523908X.2010.505417},
   year = {2010},
   type = {Journal Article}
}

@article{
   author = {Ferreira, A. F. and Quintella, B. R. and Maia, C. and Mateus, C. S. and Alexandre, C. M. and Capinha, C. and Almeida, P. R.},
   title = {Influence of macrohabitat preferences on the distribution of European brook and river lampreys: Implications for conservation and management},
   journal = {Biological Conservation},
   volume = {159},
   pages = {175-186},
   ISSN = {0006-3207},
   DOI = {10.1016/j.biocon.2012.11.013},
   url = {<Go to ISI>://WOS:000320096300022
http://ac.els-cdn.com/S0006320712004818/1-s2.0-S0006320712004818-main.pdf?_tid=c166be70-ada7-11e3-9717-00000aab0f6c&acdnat=1395042356_9b017524324a5160e2f97dbb32a1b997},
   year = {2013},
   type = {Journal Article}
}

@article{
   author = {Feys, S. and Guelinckx, R. and Verdonckt, F. and Louette, G.},
   title = {Successful reproduction of Hen Harrier Circus cyaneus in intensive arable farmland (central-east Belgium)},
   journal = {Belgian Journal of Zoology},
   volume = {143},
   number = {2},
   pages = {142-147},
   ISSN = {0777-6276},
   url = {<Go to ISI>://WOS:000329549800005},
   year = {2013},
   type = {Journal Article}
}

@article{
   author = {Fischer, H. S. and Winter, S. and Lohberger, E. and Jehl, H. and Fischer, A.},
   title = {Improving Transboundary Maps of Potential Natural Vegetation Using Statistical Modeling Based on Environmental Predictors},
   journal = {Folia Geobotanica},
   volume = {48},
   number = {2},
   pages = {115-135},
   ISSN = {1211-9520},
   DOI = {10.1007/s12224-012-9150-0},
   url = {<Go to ISI>://WOS:000320112600001
http://download.springer.com/static/pdf/128/art%253A10.1007%252Fs12224-012-9150-0.pdf?auth66=1395214989_6d9ed88d70ace79e1a2156aed61f80b7&ext=.pdf},
   year = {2013},
   type = {Journal Article}
}

@article{
   author = {Fliervoet, J. M. and Van den Born, R. J. G. and Smits, A. J. M. and Knippenberg, L.},
   title = {Combining safety and nature: A multi-stakeholder perspective on integrated floodplain management},
   journal = {Journal of Environmental Management},
   volume = {128},
   pages = {1033-1042},
   ISSN = {0301-4797},
   DOI = {10.1016/j.jenvman.2013.06.023},
   url = {<Go to ISI>://WOS:000326203400110
http://ac.els-cdn.com/S030147971300426X/1-s2.0-S030147971300426X-main.pdf?_tid=cfea763a-ada7-11e3-b6d6-00000aab0f02&acdnat=1395042381_e4b98efe1dabf2131388a77c3826c963},
   year = {2013},
   type = {Journal Article}
}

@article{
   author = {Fock, H. O.},
   title = {Natura 2000 and the European Common Fisheries Policy},
   journal = {Marine Policy},
   volume = {35},
   number = {2},
   pages = {181-188},
   ISSN = {0308-597X},
   DOI = {10.1016/j.marpol.2010.09.003},
   url = {<Go to ISI>://WOS:000285440200010
http://www.sciencedirect.com/science/article/pii/S0308597X10001648},
   year = {2011},
   type = {Journal Article}
}

@article{
   author = {Fock, H. O. and Kloppmann, M. and Stelzenmuller, V.},
   title = {Linking marine fisheries to environmental objectives: a case study on seafloor integrity under European maritime policies},
   journal = {Environmental Science & Policy},
   volume = {14},
   number = {3},
   pages = {289-300},
   ISSN = {1462-9011},
   DOI = {10.1016/j.envsci.2010.11.005},
   url = {<Go to ISI>://WOS:000289394200007
http://ac.els-cdn.com/S1462901110001607/1-s2.0-S1462901110001607-main.pdf?_tid=d3e5620e-ada7-11e3-b414-00000aab0f26&acdnat=1395042387_452679d792e347ad68085c1fa7cf774e},
   year = {2011},
   type = {Journal Article}
}

@article{
   author = {Forster, M. and Frick, A. and Walentowski, H. and Kleinschmit, B.},
   title = {Approaches to utilising QuickBird data for the monitoring of NATURA 2000 habitats},
   journal = {Community Ecology},
   volume = {9},
   number = {2},
   pages = {155-168},
   ISSN = {1585-8553},
   DOI = {10.1556/ComEc.9.2008.2.4},
   url = {<Go to ISI>://WOS:000261596400004
http://www.akademiai.com/content/mx32w18805632n58/?genre=article&id=doi%3a10.1556%2fComEc.9.2008.2.4},
   year = {2008},
   type = {Journal Article}
}

@article{
   author = {Franco, A. and Franzoi, P. and Malavasi, S. and Zucchetta, M. and Torricelli, P.},
   title = {Population and habitat status of two endemic sand gobies in lagoon marshes - Implications for conservation},
   journal = {Estuarine Coastal and Shelf Science},
   volume = {114},
   pages = {31-40},
   ISSN = {0272-7714},
   DOI = {10.1016/j.ecss.2011.08.021},
   url = {<Go to ISI>://WOS:000313464600005
http://ac.els-cdn.com/S0272771411003672/1-s2.0-S0272771411003672-main.pdf?_tid=de4b24e0-ada7-11e3-b652-00000aab0f6b&acdnat=1395042405_25c2b46ea9628a0f6b95f984d0ee6ba1},
   year = {2012},
   type = {Journal Article}
}

@article{
   author = {Frandsen, E. L. and Jensen, N. H. and Veihe, A. and Frederiksen, P.},
   title = {Young dry grassland ecosystems in Denmark: development in soil nutrient pools and root characteristics},
   journal = {Geografisk Tidsskrift-Danish Journal of Geography},
   volume = {107},
   number = {1},
   pages = {17-28},
   ISSN = {0016-7223},
   url = {<Go to ISI>://WOS:000253741000003
http://www.tandfonline.com/doi/pdf/10.1080/00167223.2007.10801372},
   year = {2007},
   type = {Journal Article}
}

@article{
   author = {Frank, G. and Muller, F.},
   title = {Voluntary approaches in protection of forests in Austria},
   journal = {Environmental Science & Policy},
   volume = {6},
   number = {3},
   pages = {261-269},
   ISSN = {1462-9011},
   DOI = {10.1016/s1462-9011(03)00046-7},
   url = {<Go to ISI>://WOS:000186402300008
http://ac.els-cdn.com/S1462901103000467/1-s2.0-S1462901103000467-main.pdf?_tid=e6fd0464-ada7-11e3-9f9b-00000aab0f02&acdnat=1395042419_f504ec91b3cf527c16a86e794e1f41cf},
   year = {2003},
   type = {Journal Article}
}

@article{
   author = {Franke, J. and Keuck, V. and Siegert, F.},
   title = {Assessment of grassland use intensity by remote sensing to support conservation schemes},
   journal = {Journal for Nature Conservation},
   volume = {20},
   number = {3},
   pages = {125-134},
   ISSN = {1617-1381},
   DOI = {10.1016/j.jnc.2012.02.001},
   url = {<Go to ISI>://WOS:000302771100001
http://ac.els-cdn.com/S1617138112000234/1-s2.0-S1617138112000234-main.pdf?_tid=ea87edba-ada7-11e3-ab31-00000aacb35d&acdnat=1395042425_414c30febe5bedb7845cbd42f90ff5a2},
   year = {2012},
   type = {Journal Article}
}

@article{
   author = {Fraschetti, S. and Terlizzi, A. and Boero, F.},
   title = {How many habitats are there in the sea (and where)?},
   journal = {Journal of Experimental Marine Biology and Ecology},
   volume = {366},
   number = {1-2},
   pages = {109-115},
   ISSN = {0022-0981},
   DOI = {10.1016/j.jembe.2008.07.015},
   url = {<Go to ISI>://WOS:000261272200014
http://ac.els-cdn.com/S0022098108003353/1-s2.0-S0022098108003353-main.pdf?_tid=eec41052-ada7-11e3-b342-00000aacb35f&acdnat=1395042432_26fb123154a0e8cd48c39eef5f161286},
   year = {2008},
   type = {Journal Article}
}

@article{
   author = {Funk, A. and Gschopf, C. and Blaschke, A. P. and Weigelhofer, G. and Reckendorfer, W.},
   title = {Ecological niche models for the evaluation of management options in an urban floodplain-conservation vs. restoration purposes},
   journal = {Environmental Science & Policy},
   volume = {34},
   pages = {79-91},
   ISSN = {1462-9011},
   DOI = {10.1016/j.envsci.2012.08.011},
   url = {<Go to ISI>://WOS:000329476600008
http://ac.els-cdn.com/S146290111200144X/1-s2.0-S146290111200144X-main.pdf?_tid=f5491102-ada7-11e3-9475-00000aab0f6c&acdnat=1395042443_feef33fb66f082e0f3f4cd36dde27466},
   year = {2013},
   type = {Journal Article}
}

@article{
   author = {Galantinho, A. and Mira, A.},
   title = {The influence of human, livestock, and ecological features on the occurrence of genet (Genetta genetta): a case study on Mediterranean farmland},
   journal = {Ecological Research},
   volume = {24},
   number = {3},
   pages = {671-685},
   ISSN = {0912-3814},
   DOI = {10.1007/s11284-008-0538-5},
   url = {<Go to ISI>://WOS:000266037400020
http://download.springer.com/static/pdf/302/art%253A10.1007%252Fs11284-008-0538-5.pdf?auth66=1395215068_c8f33c5b3b589acb33837b23c943004b&ext=.pdf},
   year = {2009},
   type = {Journal Article}
}

@article{
   author = {Ganatsas, P. and Thanasis, G.},
   title = {Pinus halepensis invasion in Pinus pinea habitat in Strofylia forest (Site of NATURA 2000 network), southern Greece},
   journal = {Journal for Nature Conservation},
   volume = {18},
   number = {2},
   pages = {106-117},
   ISSN = {1617-1381},
   DOI = {10.1016/j.jnc.2009.04.006},
   url = {<Go to ISI>://WOS:000276646000004
http://ac.els-cdn.com/S1617138109000429/1-s2.0-S1617138109000429-main.pdf?_tid=fcf51f2c-ada7-11e3-a93e-00000aacb361&acdnat=1395042456_53cc9b08b2b09e50b048bbfb17481714},
   year = {2010},
   type = {Journal Article}
}

@article{
   author = {Ganatsas, P. and Tsakaldimi, M. and Katsaros, D.},
   title = {Natural resource management in national parks: a management assessment of a Natura 2000 wetlands site in Kotychi-Strofylia, southern Greece},
   journal = {International Journal of Sustainable Development and World Ecology},
   volume = {20},
   number = {2},
   pages = {152-165},
   ISSN = {1350-4509},
   DOI = {10.1080/13504509.2012.761657},
   url = {<Go to ISI>://WOS:000317952200007
http://www.tandfonline.com/doi/pdf/10.1080/13504509.2012.761657},
   year = {2013},
   type = {Journal Article}
}

@article{
   author = {Ganatsas, P. and Tsakaldimi, M. and Thanos, C.},
   title = {Seed and cone diversity and seed germination of Pinus pinea in Strofylia Site of the Natura 2000 Network},
   journal = {Biodiversity and Conservation},
   volume = {17},
   number = {10},
   pages = {2427-2439},
   ISSN = {0960-3115},
   DOI = {10.1007/s10531-008-9390-8},
   url = {<Go to ISI>://WOS:000258085400008
http://download.springer.com/static/pdf/382/art%253A10.1007%252Fs10531-008-9390-8.pdf?auth66=1395215082_6f5ad9624f22e011d619cb828c99bf90&ext=.pdf},
   year = {2008},
   type = {Journal Article}
}

@article{
   author = {Garcia, M. B. and Guzman, D. and Goni, D.},
   title = {An evaluation of the status of five threatened plant species in the Pyrenees},
   journal = {Biological Conservation},
   volume = {103},
   number = {2},
   pages = {151-161},
   ISSN = {0006-3207},
   DOI = {10.1016/s0006-3207(01)00113-6},
   url = {<Go to ISI>://WOS:000173089600005
http://www.sciencedirect.com/science/article/pii/S0006320701001136},
   year = {2002},
   type = {Journal Article}
}

@article{
   author = {Garrido, J. and Munilla, I.},
   title = {Aquatic Coleoptera and Hemiptera assemblages in three coastal lagoons of the NW Iberian Peninsula: assessment of conservation value and response to environmental factors},
   journal = {Aquatic Conservation-Marine and Freshwater Ecosystems},
   volume = {18},
   number = {5},
   pages = {557-569},
   ISSN = {1052-7613},
   DOI = {10.1002/aqc.883},
   url = {<Go to ISI>://WOS:000258631300009
http://onlinelibrary.wiley.com/doi/10.1002/aqc.883/abstract},
   year = {2008},
   type = {Journal Article}
}

@article{
   author = {Garthe, S. and Markones, N. and Mendel, B. and Sonntag, N. and Krause, J. C.},
   title = {Protected areas for seabirds in German offshore waters: Designation, retrospective consideration and current perspectives},
   journal = {Biological Conservation},
   volume = {156},
   pages = {126-135},
   ISSN = {0006-3207},
   DOI = {10.1016/j.biocon.2011.12.002},
   url = {<Go to ISI>://WOS:000313599000014
http://ac.els-cdn.com/S0006320711004654/1-s2.0-S0006320711004654-main.pdf?_tid=18f81454-ada8-11e3-a12f-00000aab0f02&acdnat=1395042503_e50523e588996249eafdfe129cacda51},
   year = {2012},
   type = {Journal Article}
}

@article{
   author = {Gaston, K. J. and Jackson, S. E. and Nagy, A. and Cantu-Salazar, L. and Johnson, M.},
   title = {Protected areas in Europe - Principle and practice},
   journal = {Year in Ecology and Conservation Biology 2008},
   volume = {1134},
   pages = {97-119},
   ISSN = {0077-8923},
   DOI = {10.1196/annals.1439.006},
   url = {<Go to ISI>://WOS:000257506400004
http://onlinelibrary.wiley.com/doi/10.1196/annals.1439.006/abstract},
   year = {2008},
   type = {Journal Article}
}

@article{
   author = {Gauthier, P. and Foulon, Y. and Jupille, O. and Thompson, J. D.},
   title = {Quantifying habitat vulnerability to assess species priorities for conservation management},
   journal = {Biological Conservation},
   volume = {158},
   pages = {321-325},
   ISSN = {0006-3207},
   DOI = {10.1016/j.biocon.2012.08.012},
   url = {<Go to ISI>://WOS:000318128300035
http://ac.els-cdn.com/S0006320712003679/1-s2.0-S0006320712003679-main.pdf?_tid=2013fa14-ada8-11e3-a0af-00000aab0f01&acdnat=1395042515_9de9465aa4ac8ac95ebd459111d5233e},
   year = {2013},
   type = {Journal Article}
}

@article{
   author = {Gegout, J. C. and Coudun, C.},
   title = {The right releve in the right vegetation unit: a new typicality index to reproduce expert judgement with an automatic classification programme},
   journal = {Journal of Vegetation Science},
   volume = {23},
   number = {1},
   pages = {24-32},
   ISSN = {1100-9233},
   DOI = {10.1111/j.1654-1103.2011.01337.x},
   url = {<Go to ISI>://WOS:000298919100004
http://onlinelibrary.wiley.com/doi/10.1111/j.1654-1103.2011.01337.x/abstract},
   year = {2012},
   type = {Journal Article}
}

@article{
   author = {Giakoumi, S. and Grantham, H. S. and Kokkoris, G. D. and Possingham, H. P.},
   title = {Designing a network of marine reserves in the Mediterranean Sea with limited socio-economic data},
   journal = {Biological Conservation},
   volume = {144},
   number = {2},
   pages = {753-763},
   ISSN = {0006-3207},
   DOI = {10.1016/j.biocon.2010.11.006},
   url = {<Go to ISI>://WOS:000287897100015
http://www.sciencedirect.com/science/article/pii/S0006320710004738},
   year = {2011},
   type = {Journal Article}
}

@article{
   author = {Giakoumi, S. and Katsanevakis, S. and Vassilopoulou, V. and Panayotidis, P. and Kavadas, S. and Issaris, Y. and Kokkali, A. and Frantzis, A. and Panou, A. and Mavrommati, G.},
   title = {Could European marine conservation policy benefit from systematic conservation planning?},
   journal = {Aquatic Conservation-Marine and Freshwater Ecosystems},
   volume = {22},
   number = {6},
   pages = {762-775},
   ISSN = {1052-7613},
   DOI = {10.1002/aqc.2273},
   url = {<Go to ISI>://WOS:000312154200008
http://onlinelibrary.wiley.com/doi/10.1002/aqc.2273/abstract},
   year = {2012},
   type = {Journal Article}
}

@article{
   author = {Gil, A. and Calado, H. and Costa, L. T. and Bentz, J. and Fonseca, C. and Lobo, A. and Vergilio, M. and Benedicto, J.},
   title = {A Methodological Proposal for the Development of Natura 2000 Sites Management Plans},
   journal = {Journal of Coastal Research},
   pages = {1326-1330},
   ISSN = {0749-0208},
   url = {<Go to ISI>://WOS:000302825000060},
   year = {2011},
   type = {Journal Article}
}

@article{
   author = {Godet, L. and Devictor, V. and Jiguet, F.},
   title = {Estimating relative population size included within protected areas},
   journal = {Biodiversity and Conservation},
   volume = {16},
   number = {9},
   pages = {2587-2598},
   ISSN = {0960-3115},
   DOI = {10.1007/s10531-006-9020-2},
   url = {<Go to ISI>://WOS:000247969300010
http://download.springer.com/static/pdf/54/art%253A10.1007%252Fs10531-006-9020-2.pdf?auth66=1395215185_c93ae6d70af1c5eb4bac5de7bfd2eaa7&ext=.pdf},
   year = {2007},
   type = {Journal Article}
}

@article{
   author = {Gonzalez-Estebanez, F. J. and Garcia-Tejero, S. and Mateo-Tomas, P. and Olea, P. P.},
   title = {Effects of irrigation and landscape heterogeneity on butterfly diversity in Mediterranean farmlands},
   journal = {Agriculture Ecosystems & Environment},
   volume = {144},
   number = {1},
   pages = {262-270},
   ISSN = {0167-8809},
   DOI = {10.1016/j.agee.2011.09.002},
   url = {<Go to ISI>://WOS:000298898200028
http://ac.els-cdn.com/S0167880911003276/1-s2.0-S0167880911003276-main.pdf?_tid=410f6244-ada8-11e3-87e4-00000aab0f6b&acdnat=1395042570_a869c737aa7ff26bece8b9154e4993e1},
   year = {2011},
   type = {Journal Article}
}

@article{
   author = {Gonzalvo, J. and Moutopoulos, D. K. and Bearzi, G. and Stergiou, K. I.},
   title = {Fisheries mismanagement in a Natura 2000 area in western Greece},
   journal = {Fisheries Management and Ecology},
   volume = {18},
   number = {1},
   pages = {25-38},
   ISSN = {0969-997X},
   DOI = {10.1111/j.1365-2400.2010.00764.x},
   url = {<Go to ISI>://WOS:000285999500003
http://onlinelibrary.wiley.com/doi/10.1111/j.1365-2400.2010.00764.x/abstract},
   year = {2011},
   type = {Journal Article}
}

@article{
   author = {Gouix, N. and Brustel, H.},
   title = {Emergence trap, a new method to survey Limoniscus violaceus (Coleoptera: Elateridae) from hollow trees},
   journal = {Biodiversity and Conservation},
   volume = {21},
   number = {2},
   pages = {421-436},
   ISSN = {0960-3115},
   DOI = {10.1007/s10531-011-0190-1},
   url = {<Go to ISI>://WOS:000299703400007
http://download.springer.com/static/pdf/638/art%253A10.1007%252Fs10531-011-0190-1.pdf?auth66=1395215204_a688622c5510bb9ee2c11b2d4f748ae8&ext=.pdf},
   year = {2012},
   type = {Journal Article}
}

@article{
   author = {Gouix, N. and Mertlik, J. and Jarzabek-Muller, A. and Nemeth, T. and Brustel, H.},
   title = {Known status of the endangered western Palaearctic violet click beetle (Limoniscus violaceus) (Coleoptera)},
   journal = {Journal of Natural History},
   volume = {46},
   number = {13-14},
   pages = {769-802},
   ISSN = {0022-2933},
   DOI = {10.1080/00222933.2011.651639},
   url = {<Go to ISI>://WOS:000300625400001
http://www.tandfonline.com/doi/pdf/10.1080/00222933.2011.651639},
   year = {2012},
   type = {Journal Article}
}

@article{
   author = {Grall, J. and Hall-Spencer, J. M.},
   title = {Problems facing maerl conservation in Brittany},
   journal = {Aquatic Conservation-Marine and Freshwater Ecosystems},
   volume = {13},
   pages = {S55-S64},
   ISSN = {1052-7613},
   DOI = {10.1002/aqc.568},
   url = {<Go to ISI>://WOS:000181453100006
http://onlinelibrary.wiley.com/doi/10.1002/aqc.568/abstract},
   year = {2003},
   type = {Journal Article}
}

@article{
   author = {Grammatikopoulou, I. and Olsen, S. B.},
   title = {Accounting protesting and warm glow bidding in Contingent Valuation surveys considering the management of environmental goods - An empirical case study assessing the value of protecting a Natura 2000 wetland area in Greece},
   journal = {Journal of Environmental Management},
   volume = {130},
   pages = {232-241},
   ISSN = {0301-4797},
   DOI = {10.1016/j.jenvman.2013.08.054},
   url = {<Go to ISI>://WOS:000328869600027
http://ac.els-cdn.com/S0301479713005781/1-s2.0-S0301479713005781-main.pdf?_tid=5d47a462-ada8-11e3-8ca0-00000aacb362&acdnat=1395042618_8149701bfedb550c08b67f84460a5737},
   year = {2013},
   type = {Journal Article}
}

@article{
   author = {Grashof-Bokdam, C. J. and Chardon, J. P. and Vos, C. C. and Foppen, R. P. B. and WallisDeVries, M. and van der Veen, M. and Meeuwsen, H. A. M.},
   title = {The synergistic effect of combining woodlands and green veining for biodiversity},
   journal = {Landscape Ecology},
   volume = {24},
   number = {8},
   pages = {1105-1121},
   ISSN = {0921-2973},
   DOI = {10.1007/s10980-008-9274-z},
   url = {<Go to ISI>://WOS:000269913600009
http://download.springer.com/static/pdf/153/art%253A10.1007%252Fs10980-008-9274-z.pdf?auth66=1395215220_373182cc6da8a0f0e5e6f7273f2ba8d8&ext=.pdf},
   year = {2009},
   type = {Journal Article}
}

@article{
   author = {Grava, T. and Mathevon, N. and Place, E. and Balluet, P.},
   title = {Individual acoustic monitoring of the European Eagle Owl Bubo bubo},
   journal = {Ibis},
   volume = {150},
   number = {2},
   pages = {279-287},
   ISSN = {0019-1019},
   DOI = {10.1111/j.1474-919X.2007.00776.x},
   url = {<Go to ISI>://WOS:000254414800007
http://onlinelibrary.wiley.com/doi/10.1111/j.1474-919X.2007.00776.x/abstract},
   year = {2008},
   type = {Journal Article}
}

@article{
   author = {Graziano, R. and Gilberto, P. and Alessandro, F.},
   title = {A rapid and cost-effective tool for managing habitats of the European Natura 2000 network: a case study in the Italian Alps},
   journal = {Biodiversity and Conservation},
   volume = {18},
   number = {5},
   pages = {1375-1388},
   ISSN = {0960-3115},
   DOI = {10.1007/s10531-008-9459-4},
   url = {<Go to ISI>://WOS:000265939700018
http://download.springer.com/static/pdf/384/art%253A10.1007%252Fs10531-008-9459-4.pdf?auth66=1360564641_aef95d2495773b8a116d682ee189d851&ext=.pdf},
   year = {2009},
   type = {Journal Article}
}

@article{
   author = {Green, D. S. and Crowe, T. P.},
   title = {Physical and biological effects of introduced oysters on biodiversity in an intertidal boulder field},
   journal = {Marine Ecology Progress Series},
   volume = {482},
   pages = {119-132},
   ISSN = {0171-8630},
   DOI = {10.3354/meps10241},
   url = {<Go to ISI>://WOS:000319337100010
http://www.int-res.com/abstracts/meps/v482/p119-132/},
   year = {2013},
   type = {Journal Article}
}

@article{
   author = {Grigoriadis, N. and Panagopoulos, A. and Meliadis, I. and Spyroglou, G. and Stathaki, S.},
   title = {Habitat and hydrological-hydrochemical characteristics of the Agras wetland (Northern Greece)},
   journal = {Plant Biosystems},
   volume = {143},
   number = {1},
   pages = {162-172},
   ISSN = {1126-3504},
   DOI = {10.1080/11263500802709772},
   url = {<Go to ISI>://WOS:000265322800017
http://www.tandfonline.com/doi/pdf/10.1080/11263500802709772},
   year = {2009},
   type = {Journal Article}
}

@article{
   author = {Grigoriadis, N. and Petermann, J. and Schroder, E. and Spyroglou, G.},
   title = {Contribution to the assessment of the conservation status of spruce forests in Greece},
   journal = {Journal of Biological Research-Thessaloniki},
   volume = {17},
   pages = {57-67},
   ISSN = {1790-045X},
   url = {<Go to ISI>://WOS:000303663000007},
   year = {2012},
   type = {Journal Article}
}

@article{
   author = {Grodzinska-Jurczak, M. and Cent, J.},
   title = {Expansion of Nature Conservation Areas: Problems with Natura 2000 Implementation in Poland?},
   journal = {Environmental Management},
   volume = {47},
   number = {1},
   pages = {11-27},
   ISSN = {0364-152X},
   DOI = {10.1007/s00267-010-9583-2},
   url = {<Go to ISI>://WOS:000286639600002
http://download.springer.com/static/pdf/339/art%253A10.1007%252Fs00267-010-9583-2.pdf?auth66=1360564646_c84a98468b90ceb8f06d2bcf8b4bc0c2&ext=.pdf},
   year = {2011},
   type = {Journal Article}
}

@article{
   author = {Guinda, X. and Juanes, J. A. and Puente, A. and Echavarri-Erasun, B.},
   title = {Spatial distribution pattern analysis of subtidal macroalgae assemblages by a non-destructive rapid assessment method},
   journal = {Journal of Sea Research},
   volume = {67},
   number = {1},
   pages = {34-43},
   ISSN = {1385-1101},
   DOI = {10.1016/j.seares.2011.09.006},
   url = {<Go to ISI>://WOS:000300652300005
http://ac.els-cdn.com/S1385110111001298/1-s2.0-S1385110111001298-main.pdf?_tid=6504ae34-ada8-11e3-95a2-00000aacb362&acdnat=1395042631_f4c5201091d86c07040f047bb8740a20},
   year = {2012},
   type = {Journal Article}
}

@article{
   author = {Gurrutxaga, M. and Lozano, P. J. and del Barrio, G.},
   title = {GIS-based approach for incorporating the connectivity of ecological networks into regional planning},
   journal = {Journal for Nature Conservation},
   volume = {18},
   number = {4},
   pages = {318-326},
   ISSN = {1617-1381},
   DOI = {10.1016/j.jnc.2010.01.005},
   url = {<Go to ISI>://WOS:000281615200010
http://www.sciencedirect.com/science/article/pii/S1617138110000075},
   year = {2010},
   type = {Journal Article}
}

@article{
   author = {Gurrutxaga, M. and Rubio, L. and Saura, S.},
   title = {Key connectors in protected forest area networks and the impact of highways: A transnational case study from the Cantabrian Range to the Western Alps (SW Europe)},
   journal = {Landscape and Urban Planning},
   volume = {101},
   number = {4},
   pages = {310-320},
   ISSN = {0169-2046},
   DOI = {10.1016/j.landurbplan.2011.02.036},
   url = {<Go to ISI>://WOS:000291843200002
http://www.sciencedirect.com/science/article/pii/S0169204611001022},
   year = {2011},
   type = {Journal Article}
}

@article{
   author = {Guthlin, D. and Knauer, F. and Kneib, T. and Kuchenhoff, H. and Kaczensky, P. and Rauer, G. and Jonozovic, M. and Mustoni, A. and Jerina, K.},
   title = {Estimating habitat suitability and potential population size for brown bears in the Eastern Alps},
   journal = {Biological Conservation},
   volume = {144},
   number = {5},
   pages = {1733-1741},
   ISSN = {0006-3207},
   DOI = {10.1016/j.biocon.2011.03.010},
   url = {<Go to ISI>://WOS:000292668200058
http://www.sciencedirect.com/science/article/pii/S0006320711001042},
   year = {2011},
   type = {Journal Article}
}

@article{
   author = {Gutierrez, D. and Menendez, R.},
   title = {Regional hotspots of butterfly diversity in a protected area: Are they indicators of unique assemblages and areas with more species of conservation concern?},
   journal = {Acta Oecologica-International Journal of Ecology},
   volume = {32},
   number = {3},
   pages = {301-311},
   ISSN = {1146-609X},
   DOI = {10.1016/j.actao.2007.06.002},
   url = {<Go to ISI>://WOS:000251686200006
http://www.sciencedirect.com/science/article/pii/S1146609X07000847},
   year = {2007},
   type = {Journal Article}
}

@article{
   author = {Hajek, M. and Hajkova, P. and Apostolova, I. and Horsak, M. and Rozbrojova, Z. and Sopotlieva, D. and Velev, N.},
   title = {The insecure future of Bulgarian refugial mires: economic progress versus Natura 2000},
   journal = {Oryx},
   volume = {44},
   number = {4},
   pages = {539-546},
   ISSN = {0030-6053},
   DOI = {10.1017/S0030605310000530},
   url = {<Go to ISI>://WOS:000284038500018},
   year = {2010},
   type = {Journal Article}
}

@article{
   author = {Halada, L. and Evans, D. and Romao, C. and Petersen, J. E.},
   title = {Which habitats of European importance depend on agricultural practices?},
   journal = {Biodiversity and Conservation},
   volume = {20},
   number = {11},
   pages = {2365-2378},
   ISSN = {0960-3115},
   DOI = {10.1007/s10531-011-9989-z},
   url = {<Go to ISI>://WOS:000294814300004
http://download.springer.com/static/pdf/96/art%253A10.1007%252Fs10531-011-9989-z.pdf?auth66=1360564693_4c04bb92efee3bb1d21f5e494c5efd42&ext=.pdf},
   year = {2011},
   type = {Journal Article}
}

@article{
   author = {Hallsworth, S. and Dore, A. J. and Bealey, W. I. and Dragosits, U. and Vieno, M. and Hellsten, S. and Tang, Y. S. and Sutton, M. A.},
   title = {The role of indicator choice in quantifying the threat of atmospheric ammonia to the 'Natura 2000' network},
   journal = {Environmental Science & Policy},
   volume = {13},
   number = {8},
   pages = {671-687},
   ISSN = {1462-9011},
   DOI = {10.1016/j.envsci.2010.09.010},
   url = {<Go to ISI>://WOS:000286365400002
http://ac.els-cdn.com/S1462901110001206/1-s2.0-S1462901110001206-main.pdf?_tid=6bd464ca-ada8-11e3-95a2-00000aacb362&acdnat=1395042642_651ca01d7352b2ee958d1d34173f8c46},
   year = {2010},
   type = {Journal Article}
}

@article{
   author = {Hammond, P. S. and Macleod, K. and Berggren, P. and Borchers, D. L. and Burt, L. and Canadas, A. and Desportes, G. and Donovan, G. P. and Gilles, A. and Gillespie, D. and Gordon, J. and Hiby, L. and Kuklik, I. and Leaper, R. and Lehnert, K. and Leopold, M. and Lovell, P. and Oien, N. and Paxton, C. G. M. and Ridoux, V. and Rogan, E. and Samarra, F. and Scheidat, M. and Sequeira, M. and Siebert, U. and Skov, H. and Swift, R. and Tasker, M. L. and Teilmann, J. and Van Canneyt, O. and Vazquez, J. A.},
   title = {Cetacean abundance and distribution in European Atlantic shelf waters to inform conservation and management},
   journal = {Biological Conservation},
   volume = {164},
   pages = {107-122},
   ISSN = {0006-3207},
   DOI = {10.1016/j.biocon.2013.04.010},
   url = {<Go to ISI>://WOS:000323086800012
http://ac.els-cdn.com/S0006320713001055/1-s2.0-S0006320713001055-main.pdf?_tid=6f6b8046-ada8-11e3-9f9b-00000aab0f02&acdnat=1395042648_91f0e03bcd7a38af7b46d20d82a97a6d},
   year = {2013},
   type = {Journal Article}
}

@article{
   author = {Hardegen, M. and Bougault, C. and Quere, E.},
   title = {Cartography of habitats in Natura 2000 sites from Britain. Application to the maritime heathlands of Groix island and Crozon peninsula},
   journal = {Acta Botanica Gallica},
   volume = {155},
   number = {1},
   pages = {153-159},
   ISSN = {1253-8078},
   url = {<Go to ISI>://WOS:000256110800015
http://www.tandfonline.com/doi/pdf/10.1080/12538078.2008.10516101},
   year = {2008},
   type = {Journal Article}
}

@article{
   author = {Hartel, T. and Moga, C. I. and David, A. and Coroiu, I.},
   title = {Species richness - pond area relationships of amphibians and birds in two Natura 2000 protected areas of Romania},
   journal = {Community Ecology},
   volume = {10},
   number = {2},
   pages = {159-164},
   ISSN = {1585-8553},
   DOI = {10.1556/ComEc.10.2009.2.4},
   url = {<Go to ISI>://WOS:000272954800004
http://www.akademiai.com/content/t8r2l31678645783/?genre=article&id=doi%3a10.1556%2fComEc.10.2009.2.4},
   year = {2009},
   type = {Journal Article}
}

@article{
   author = {Hartel, T. and Nemes, S. and Cogalniceanu, D. and Ollerer, K. and Moga, C. I. and Lesbarreres, D. and Demeter, L.},
   title = {Pond and landscape determinants of Rana dalmatina population sizes in a Romanian rural landscape},
   journal = {Acta Oecologica-International Journal of Ecology},
   volume = {35},
   number = {1},
   pages = {53-59},
   ISSN = {1146-609X},
   DOI = {10.1016/j.actao.2008.08.002},
   url = {<Go to ISI>://WOS:000262976500007
http://ac.els-cdn.com/S1146609X08001240/1-s2.0-S1146609X08001240-main.pdf?_tid=81da08ec-ada8-11e3-b8aa-00000aacb361&acdnat=1395042679_9bdf92514cc074c89ff3d4b8353af385},
   year = {2009},
   type = {Journal Article}
}

@article{
   author = {Haslett, J. R. and Berry, P. M. and Bela, G. and Jongman, R. H. G. and Pataki, G. and Samways, M. J. and Zobel, M.},
   title = {Changing conservation strategies in Europe: a framework integrating ecosystem services and dynamics},
   journal = {Biodiversity and Conservation},
   volume = {19},
   number = {10},
   pages = {2963-2977},
   ISSN = {0960-3115},
   DOI = {10.1007/s10531-009-9743-y},
   url = {<Go to ISI>://WOS:000280807700011
http://download.springer.com/static/pdf/570/art%253A10.1007%252Fs10531-009-9743-y.pdf?auth66=1360564713_597979af3558324488ee65d40b2b7a6e&ext=.pdf},
   year = {2010},
   type = {Journal Article}
}

@article{
   author = {Hernandez-Manrique, O. L. and Numa, C. and Verdu, J. R. and Galante, E. and Lobo, J. M.},
   title = {Current protected sites do not allow the representation of endangered invertebrates: the Spanish case},
   journal = {Insect Conservation and Diversity},
   volume = {5},
   number = {6},
   pages = {414-421},
   ISSN = {1752-458X},
   DOI = {10.1111/j.1752-4598.2011.00175.x},
   url = {<Go to ISI>://WOS:000311378200002
http://onlinelibrary.wiley.com/doi/10.1111/j.1752-4598.2011.00175.x/abstract},
   year = {2012},
   type = {Journal Article}
}

@article{
   author = {Hernando, A. and Tejera, R. and Velazquez, J. and Nunez, M. V.},
   title = {Quantitatively defining the conservation status of Natura 2000 forest habitats and improving management options for enhancing biodiversity},
   journal = {Biodiversity and Conservation},
   volume = {19},
   number = {8},
   pages = {2221-2233},
   ISSN = {0960-3115},
   DOI = {10.1007/s10531-010-9835-8},
   url = {<Go to ISI>://WOS:000279682600006
http://download.springer.com/static/pdf/599/art%253A10.1007%252Fs10531-010-9835-8.pdf?auth66=1360564732_88b4d1ecbc5a1ef683ca8995a7998aa2&ext=.pdf},
   year = {2010},
   type = {Journal Article}
}

@article{
   author = {Hiedanpaa, J.},
   title = {European-wide conservation versus local well-being: the reception of the Natura 2000 Reserve Network in Karvia, SW-Finland},
   journal = {Landscape and Urban Planning},
   volume = {61},
   number = {2-4},
   pages = {113-123},
   ISSN = {0169-2046},
   DOI = {10.1016/s0169-2046(02)00106-8},
   url = {<Go to ISI>://WOS:000178365300006
http://www.sciencedirect.com/science/article/pii/S0169204602001068},
   year = {2002},
   type = {Journal Article}
}

@article{
   author = {Hiedanpaa, J.},
   title = {The edges of conflict and consensus: a case for creativity in regional forest policy in Southwest Finland},
   journal = {Ecological Economics},
   volume = {55},
   number = {4},
   pages = {485-498},
   ISSN = {0921-8009},
   DOI = {10.1016/j.ecolecon.2004.12.007},
   url = {<Go to ISI>://WOS:000233524200005
http://ac.els-cdn.com/S092180090400446X/1-s2.0-S092180090400446X-main.pdf?_tid=89f6db04-ada8-11e3-a4f2-00000aab0f01&acdnat=1395042693_bc5263bf9c385812a73bdce0cd5431d3},
   year = {2005},
   type = {Journal Article}
}

@article{
   author = {Hiedanpaa, J. and Bromley, D. W.},
   title = {The Harmonization Game: Reasons and Rules in European Biodiversity Policy},
   journal = {Environmental Policy and Governance},
   volume = {21},
   number = {2},
   pages = {99-111},
   ISSN = {1756-932X},
   DOI = {10.1002/eet.561},
   url = {<Go to ISI>://WOS:000299875000002
http://onlinelibrary.wiley.com/doi/10.1002/eet.561/abstract},
   year = {2011},
   type = {Journal Article}
}

@article{
   author = {Higgins, R. M. and Vandeperre, F. and Perez-Ruzafa, A. and Santos, R. S.},
   title = {Priorities for fisheries in marine protected area design and management: Implications for artisanal-type fisheries as found in southern Europe},
   journal = {Journal for Nature Conservation},
   volume = {16},
   number = {4},
   pages = {222-233},
   ISSN = {1617-1381},
   DOI = {10.1016/j.jnc.2008.09.001},
   url = {<Go to ISI>://WOS:000262208400003
http://www.sciencedirect.com/science/article/pii/S1617138108000319},
   year = {2008},
   type = {Journal Article}
}

@article{
   author = {Hirschnitz-Garbers, M. and Stoll-Kleemann, S.},
   title = {Opportunities and barriers in the implementation of protected area management: a qualitative meta-analysis of case studies from European protected areas},
   journal = {Geographical Journal},
   volume = {177},
   pages = {321-334},
   ISSN = {0016-7398},
   DOI = {10.1111/j.1475-4959.2010.00391.x},
   url = {<Go to ISI>://WOS:000297211800004
http://onlinelibrary.wiley.com/doi/10.1111/j.1475-4959.2010.00391.x/abstract},
   year = {2011},
   type = {Journal Article}
}

@article{
   author = {Hochkirch, A. and Schmitt, T. and Beninde, J. and Hiery, M. and Kinitz, T. and Kirschey, J. and Matenaar, D. and Rohde, K. and Stoefen, A. and Wagner, N. and Zink, A. and Lotters, S. and Veith, M. and Proelss, A.},
   title = {Europe Needs a New Vision for a Natura 2020 Network},
   journal = {Conservation Letters},
   volume = {6},
   number = {6},
   pages = {462-467},
   ISSN = {1755-263X},
   DOI = {10.1111/conl.12006},
   url = {<Go to ISI>://WOS:000330244600010
http://onlinelibrary.wiley.com/doi/10.1111/conl.12006/abstract},
   year = {2013},
   type = {Journal Article}
}

@article{
   author = {Hochkirch, A. and Schmitt, T. and Beninde, J. and Hiery, M. and Kinitz, T. and Kirschey, J. and Matenaar, D. and Rohde, K. and Stoefen, A. and Wagner, N. and Zink, A. and Lotters, S. and Veith, M. and Proelss, A.},
   title = {How Much Biodiversity does Natura 2000 Cover?},
   journal = {Conservation Letters},
   volume = {6},
   number = {6},
   pages = {470-471},
   ISSN = {1755-263X},
   DOI = {10.1111/conl.12037},
   url = {<Go to ISI>://WOS:000330244600012
http://onlinelibrary.wiley.com/doi/10.1111/conl.12037/abstract},
   year = {2013},
   type = {Journal Article}
}

@article{
   author = {Holm, T. E. and Laursen, K.},
   title = {Experimental disturbance by walkers affects behaviour and territory density of nesting Black-tailed Godwit Limosa limosa},
   journal = {Ibis},
   volume = {151},
   number = {1},
   pages = {77-87},
   ISSN = {0019-1019},
   DOI = {10.1111/j.1474-919X.2008.00889.x},
   url = {<Go to ISI>://WOS:000261836400006
http://onlinelibrary.wiley.com/doi/10.1111/j.1474-919X.2008.00889.x/abstract},
   year = {2009},
   type = {Journal Article}
}

@article{
   author = {Horak, J. and Vavrova, E. and Chobot, K.},
   title = {Habitat preferences influencing populations, distribution and conservation of the endangered saproxylic beetle Cucujus cinnaberinus (Coleoptera: Cucujidae) at the landscape level},
   journal = {European Journal of Entomology},
   volume = {107},
   number = {1},
   pages = {81-88},
   ISSN = {1210-5759},
   url = {<Go to ISI>://WOS:000275270000010},
   year = {2010},
   type = {Journal Article}
}

@article{
   author = {Horvath, G. F. and Herczeg, R.},
   title = {Site occupancy response to natural and anthropogenic disturbances of root vole: Conservation problem of a vulnerable relict subspecies},
   journal = {Journal for Nature Conservation},
   volume = {21},
   number = {5},
   pages = {350-358},
   ISSN = {1617-1381},
   DOI = {10.1016/j.jnc.2013.03.004},
   url = {<Go to ISI>://WOS:000324034700012
http://ac.els-cdn.com/S1617138113000459/1-s2.0-S1617138113000459-main.pdf?_tid=a1e09098-ada8-11e3-a123-00000aacb35d&acdnat=1395042733_c4bc11010a5f9cf8fbf8c26012918b58},
   year = {2013},
   type = {Journal Article}
}

@article{
   author = {Horvath, Z. and Ferenczi, M. and Mora, A. and Vad, C. F. and Ambrus, A. and Forro, L. and Szovenyi, G. and Andrikovics, S.},
   title = {Invertebrate food sources for waterbirds provided by the reconstructed wetland of Nyirkai-Hany, northwestern Hungary},
   journal = {Hydrobiologia},
   volume = {697},
   number = {1},
   pages = {59-72},
   ISSN = {0018-8158},
   DOI = {10.1007/s10750-012-1170-5},
   url = {<Go to ISI>://WOS:000307886000007
http://download.springer.com/static/pdf/8/art%253A10.1007%252Fs10750-012-1170-5.pdf?auth66=1395215359_94dbfbeadf3b92cc9be65f19b0354bf3&ext=.pdf},
   year = {2012},
   type = {Journal Article}
}

@article{
   author = {Hoyos, D. and Mariel, P. and Pascual, U. and Etxano, I.},
   title = {Valuing a Natura 2000 network site to inform land use options using a discrete choice experiment: An illustration from the Basque Country},
   journal = {Journal of Forest Economics},
   volume = {18},
   number = {4},
   pages = {329-344},
   ISSN = {1104-6899},
   DOI = {10.1016/j.jfe.2012.05.002},
   url = {<Go to ISI>://WOS:000312050000008
http://ac.els-cdn.com/S1104689912000189/1-s2.0-S1104689912000189-main.pdf?_tid=f4a1656e-ada8-11e3-97ef-00000aacb35f&acdnat=1395042872_809c849deba9b3138a75be0593f1e794},
   year = {2012},
   type = {Journal Article}
}

@article{
   author = {Hufkens, K. and Thoonen, G. and Vanden Borre, J. and Scheunders, P. and Ceulemans, R.},
   title = {Habitat reporting of a heathland site: Classification probabilities as additional information, a case study},
   journal = {Ecological Informatics},
   volume = {5},
   number = {4},
   pages = {248-255},
   ISSN = {1574-9541},
   DOI = {10.1016/j.ecoinf.2009.09.002},
   url = {<Go to ISI>://WOS:000280819900003
http://www.sciencedirect.com/science/article/pii/S1574954109000740},
   year = {2010},
   type = {Journal Article}
}

@article{
   author = {Hunter, P. D. and Gilvear, D. J. and Tyler, A. N. and Willby, N. J. and Kelly, A.},
   title = {Mapping macrophytic vegetation in shallow lakes using the Compact Airborne Spectrographic Imager (CASI)},
   journal = {Aquatic Conservation-Marine and Freshwater Ecosystems},
   volume = {20},
   number = {7},
   pages = {717-727},
   ISSN = {1052-7613},
   DOI = {10.1002/aqc.1144},
   url = {<Go to ISI>://WOS:000284035300003
http://onlinelibrary.wiley.com/doi/10.1002/aqc.1144/abstract},
   year = {2010},
   type = {Journal Article}
}

@article{
   author = {Immitzer, M. and Nopp-Mayr, U. and Zohmann, M.},
   title = {Effects of habitat quality and hiking trails on the occurrence of Black Grouse (Tetrao tetrix L.) at the northern fringe of alpine distribution in Austria},
   journal = {Journal of Ornithology},
   volume = {155},
   number = {1},
   pages = {173-181},
   ISSN = {0021-8375},
   DOI = {10.1007/s10336-013-0999-3},
   url = {<Go to ISI>://WOS:000329248600018
http://download.springer.com/static/pdf/841/art%253A10.1007%252Fs10336-013-0999-3.pdf?auth66=1395215372_a6bc0a03fddc88d94da5149448c8c1c4&ext=.pdf},
   year = {2014},
   type = {Journal Article}
}

@article{
   author = {Ioja, C. I. and Patroescu, M. and Rozylowicz, L. and Popescu, V. D. and Verghelet, M. and Zotta, M. L. and Felciuc, M.},
   title = {The efficacy of Romania's protected areas network in conserving biodiversity},
   journal = {Biological Conservation},
   volume = {143},
   number = {11},
   pages = {2468-2476},
   ISSN = {0006-3207},
   DOI = {10.1016/j.biocon.2010.06.013},
   url = {<Go to ISI>://WOS:000283412300007
http://www.sciencedirect.com/science/article/pii/S000632071000279X},
   year = {2010},
   type = {Journal Article}
}

@article{
   author = {Ioppolo, G. and Saija, G. and Salomone, R.},
   title = {From coastal management to environmental management: The sustainable eco-tourism program for the mid-western coast of Sardinia (Italy)},
   journal = {Land Use Policy},
   volume = {31},
   pages = {460-471},
   ISSN = {0264-8377},
   DOI = {10.1016/j.landusepol.2012.08.010},
   url = {<Go to ISI>://WOS:000313318000047
http://ac.els-cdn.com/S0264837712001524/1-s2.0-S0264837712001524-main.pdf?_tid=b5bcc474-ada8-11e3-8485-00000aacb361&acdnat=1395042766_0eb9ecdec3b676580b11d2dad4b01f1e},
   year = {2013},
   type = {Journal Article}
}

@article{
   author = {Izco, J. and Amigo, J. and Pulgar, I.},
   title = {Violion caninae grasslands (Nardetea strictae) in the North and North-West of Spain},
   journal = {Acta Botanica Gallica},
   volume = {156},
   number = {3},
   pages = {437-454},
   ISSN = {1253-8078},
   url = {<Go to ISI>://WOS:000283381500009
http://www.tandfonline.com/doi/pdf/10.1080/12538078.2009.10516169},
   year = {2009},
   type = {Journal Article}
}

@article{
   author = {Jackson, A. L. R.},
   title = {Renewable energy vs. biodiversity: Policy conflicts and the future of nature conservation},
   journal = {Global Environmental Change-Human and Policy Dimensions},
   volume = {21},
   number = {4},
   pages = {1195-1208},
   ISSN = {0959-3780},
   DOI = {10.1016/j.gloenvcha.2011.07.001},
   url = {<Go to ISI>://WOS:000295666500007
http://www.sciencedirect.com/science/article/pii/S0959378011001063},
   year = {2011},
   type = {Journal Article}
}

@article{
   author = {Jackson, S. F. and Gaston, K. J.},
   title = {Incorporating private lands in conservation planning: Protected areas in Britain},
   journal = {Ecological Applications},
   volume = {18},
   number = {4},
   pages = {1050-1060},
   ISSN = {1051-0761},
   DOI = {10.1890/07-0662.1},
   url = {<Go to ISI>://WOS:000256243200019
http://www.esajournals.org/doi/abs/10.1890/07-0662.1},
   year = {2008},
   type = {Journal Article}
}

@article{
   author = {Jackson, S. F. and Kershaw, M. and Gaston, K. J.},
   title = {The performance of procedures for selecting conservation areas: waterbirds in the UK},
   journal = {Biological Conservation},
   volume = {118},
   number = {2},
   pages = {261-270},
   ISSN = {0006-3207},
   DOI = {10.1016/j.biocon.2003.09.004},
   url = {<Go to ISI>://WOS:000221342000013
http://www.sciencedirect.com/science/article/pii/S0006320703003641},
   year = {2004},
   type = {Journal Article}
}

@article{
   author = {Jaeschke, A. and Bittner, T. and Reineking, B. and Beierkuhnlein, C.},
   title = {Can they keep up with climate change? - Integrating specific dispersal abilities of protected Odonata in species distribution modelling},
   journal = {Insect Conservation and Diversity},
   volume = {6},
   number = {1},
   pages = {93-103},
   ISSN = {1752-458X},
   DOI = {10.1111/j.1752-4598.2012.00194.x},
   url = {<Go to ISI>://WOS:000313880200010
http://onlinelibrary.wiley.com/store/10.1111/j.1752-4598.2012.00194.x/asset/icad194.pdf?v=1&t=hsvgcsqj&s=94bf967e0fde393301c0bfe0d1d8dea2d3cc7768},
   year = {2013},
   type = {Journal Article}
}

@article{
   author = {Jantke, K. and Schleupner, C. and Schneider, U. A.},
   title = {Gap analysis of European wetland species: priority regions for expanding the Natura 2000 network},
   journal = {Biodiversity and Conservation},
   volume = {20},
   number = {3},
   pages = {581-605},
   ISSN = {0960-3115},
   DOI = {10.1007/s10531-010-9968-9},
   url = {<Go to ISI>://WOS:000287503800009
http://download.springer.com/static/pdf/377/art%253A10.1007%252Fs10531-010-9968-9.pdf?auth66=1360564821_c21f166752e8065917eaa6ef2944b4ad&ext=.pdf},
   year = {2011},
   type = {Journal Article}
}

@article{
   author = {Jimenez-Franco, M. V. and Martinez, J. E. and Pagan, I. and Calvo, J. F.},
   title = {Factors determining territory fidelity in a migratory forest raptor, the Booted Eagle Hieraaetus pennatus},
   journal = {Journal of Ornithology},
   volume = {154},
   number = {1},
   pages = {311-318},
   ISSN = {0021-8375},
   DOI = {10.1007/s10336-012-0895-2},
   url = {<Go to ISI>://WOS:000314259900030
http://download.springer.com/static/pdf/364/art%253A10.1007%252Fs10336-012-0895-2.pdf?auth66=1395215433_03ef0ea03d6eec7eb77b632a80eaabf5&ext=.pdf},
   year = {2013},
   type = {Journal Article}
}

@article{
   author = {Jiricka, A. and Probstl, U.},
   title = {One common way - The strategic and methodological influence on environmental planning across Europe},
   journal = {Environmental Impact Assessment Review},
   volume = {29},
   number = {6},
   pages = {379-389},
   ISSN = {0195-9255},
   DOI = {10.1016/j.eiar.2009.02.001},
   url = {<Go to ISI>://WOS:000273378800005
http://ac.els-cdn.com/S0195925509000456/1-s2.0-S0195925509000456-main.pdf?_tid=dd152318-ada8-11e3-ba65-00000aab0f27&acdnat=1395042832_f66123c8558e542c954333f039e98f9e},
   year = {2009},
   type = {Journal Article}
}

@article{
   author = {Johnson, D. E. and Bartlett, J. and Nash, L. A.},
   title = {Coastal lagoon habitat re-creation potential in Hampshire, England},
   journal = {Marine Policy},
   volume = {31},
   number = {5},
   pages = {599-606},
   ISSN = {0308-597X},
   DOI = {10.1016/j.tnarpol.2007.03.004},
   url = {<Go to ISI>://WOS:000249051100003
http://ac.els-cdn.com/S0308597X0700022X/1-s2.0-S0308597X0700022X-main.pdf?_tid=d5fe0bee-ada8-11e3-8382-00000aab0f6b&acdnat=1395042820_18c5659f8e1d5f243f88b1d72dfad704},
   year = {2007},
   type = {Journal Article}
}

@article{
   author = {Johnson, M. P. and Crowe, T. P. and McAllen, R. and Allcock, A. L.},
   title = {Characterizing the marine Natura 2000 network for the Atlantic region},
   journal = {Aquatic Conservation-Marine and Freshwater Ecosystems},
   volume = {18},
   number = {1},
   pages = {86-97},
   ISSN = {1052-7613},
   DOI = {10.1002/aqc.827},
   url = {<Go to ISI>://WOS:000253102500007
http://onlinelibrary.wiley.com/store/10.1002/aqc.827/asset/827_ftp.pdf?v=1&t=hcftk14o&s=d9107e160f3a34abc1032982c1b458e80618b6f2},
   year = {2008},
   type = {Journal Article}
}

@article{
   author = {Jones, P. J. S.},
   title = {Marine nature reserves in Britain: past lessons, current status and future issues},
   journal = {Marine Policy},
   volume = {23},
   number = {4-5},
   pages = {375-396},
   ISSN = {0308-597X},
   DOI = {10.1016/s0308-597x(98)00056-6},
   url = {<Go to ISI>://WOS:000081998200008},
   year = {1999},
   type = {Journal Article}
}

@article{
   author = {Jones-Walters, L. and Cil, A.},
   title = {Biodiversity and stakeholder participation},
   journal = {Journal for Nature Conservation},
   volume = {19},
   number = {6},
   pages = {327-329},
   ISSN = {1617-1381},
   DOI = {10.1016/j.jnc.2011.09.001},
   url = {<Go to ISI>://WOS:000297153900001
http://www.sciencedirect.com/science/article/pii/S1617138111000537},
   year = {2011},
   type = {Journal Article}
}

@article{
   author = {Jones-Walters, L. and Civic, K.},
   title = {European protected areas: Past, present and future},
   journal = {Journal for Nature Conservation},
   volume = {21},
   number = {2},
   pages = {122-124},
   ISSN = {1617-1381},
   DOI = {10.1016/j.jnc.2012.11.006},
   url = {<Go to ISI>://WOS:000316730100008
http://www.sciencedirect.com/science/article/pii/S161713811200115X},
   year = {2013},
   type = {Journal Article}
}

@article{
   author = {Junker, M. and Schmitt, T.},
   title = {Demography, dispersal and movement pattern of Euphydryas aurinia (Lepidoptera: Nymphalidae) at the Iberian Peninsula: an alarming example in an increasingly fragmented landscape?},
   journal = {Journal of Insect Conservation},
   volume = {14},
   number = {3},
   pages = {237-246},
   ISSN = {1366-638X},
   DOI = {10.1007/s10841-009-9250-1},
   url = {<Go to ISI>://WOS:000276908600003
http://download.springer.com/static/pdf/250/art%253A10.1007%252Fs10841-009-9250-1.pdf?auth66=1395215469_6fdd9daab123af93e120d23b1c8df38b&ext=.pdf},
   year = {2010},
   type = {Journal Article}
}

@article{
   author = {Jurc, M. and Ogris, N. and Pavlin, R. and Borkovic, D.},
   title = {FOREST AS A HABITAT OF SAPROXYLIC BEETLES ON NATURA 2000 SITES IN SLOVENIA},
   journal = {Revue D Ecologie-La Terre Et La Vie},
   pages = {61-74},
   ISSN = {0249-7395},
   url = {<Go to ISI>://WOS:000260115400009},
   year = {2008},
   type = {Journal Article}
}

@article{
   author = {Juskaitis, R.},
   title = {Long-term common dormouse monitoring: effects of forest management on abundance},
   journal = {Biodiversity and Conservation},
   volume = {17},
   number = {14},
   pages = {3559-3565},
   ISSN = {0960-3115},
   DOI = {10.1007/s10531-008-9470-9},
   url = {<Go to ISI>://WOS:000260938000017
http://download.springer.com/static/pdf/322/art%253A10.1007%252Fs10531-008-9470-9.pdf?auth66=1395215474_dcbbe26bc97dc425c504f60122bb0887&ext=.pdf},
   year = {2008},
   type = {Journal Article}
}

@article{
   author = {Juskiewicz-Swaczyna, B. and Choszcz, D.},
   title = {EFFECT OF HABITAT QUALITY ON THE STRUCTURE OF POPULATIONS OF PULSATILLA PATENS (L.) MILL. (RANUNCULACEAE) - RARE AND ENDANGERED SPECIES IN EUROPEAN FLORA},
   journal = {Polish Journal of Ecology},
   volume = {60},
   number = {3},
   pages = {567-576},
   ISSN = {1505-2249},
   url = {<Go to ISI>://WOS:000309251900013},
   year = {2012},
   type = {Journal Article}
}

@article{
   author = {Kafyri, A. and Hovardas, T. and Poirazidis, K.},
   title = {Determinants of Visitor Pro-Environmental Intentions on Two Small Greek Islands: Is Ecotourism Possible at Coastal Protected Areas?},
   journal = {Environmental Management},
   volume = {50},
   number = {1},
   pages = {64-76},
   ISSN = {0364-152X},
   DOI = {10.1007/s00267-012-9856-z},
   url = {<Go to ISI>://WOS:000304623500007
http://download.springer.com/static/pdf/706/art%253A10.1007%252Fs00267-012-9856-z.pdf?auth66=1395224378_d458eb3ff6bbea33206b658c10ef022b&ext=.pdf},
   year = {2012},
   type = {Journal Article}
}

@article{
   author = {Kaiser, M. J. and Bergmann, M. and Hinz, H. and Galanidi, M. and Shucksmith, R. and Rees, E. I. S. and Darbyshire, T. and Ramsay, K.},
   title = {Demersal fish and epifauna associated with sandbank habitats},
   journal = {Estuarine Coastal and Shelf Science},
   volume = {60},
   number = {3},
   pages = {445-456},
   ISSN = {0272-7714},
   DOI = {10.1016/j.ecss.2004.02.005},
   url = {<Go to ISI>://WOS:000222143600007
http://www.sciencedirect.com/science/article/pii/S0272771404000526},
   year = {2004},
   type = {Journal Article}
}

@article{
   author = {Kallimanis, A. S. and Mazaris, A. D. and Tzanopoulos, J. and Halley, J. M. and Pantis, J. D. and Sgardelis, S. P.},
   title = {How does habitat diversity affect the species-area relationship?},
   journal = {Global Ecology and Biogeography},
   volume = {17},
   number = {4},
   pages = {532-538},
   ISSN = {1466-822X},
   DOI = {10.1111/j.1466-8238.2008.00393.x},
   url = {<Go to ISI>://WOS:000256614700008
http://onlinelibrary.wiley.com/doi/10.1111/j.1466-8238.2008.00393.x/abstract},
   year = {2008},
   type = {Journal Article}
}

@article{
   author = {Kallimanis, A. S. and Ragia, V. and Sgardelis, S. P. and Pantis, J. D.},
   title = {Using regression trees to predict alpha diversity based upon geographical and habitat characteristics},
   journal = {Biodiversity and Conservation},
   volume = {16},
   number = {13},
   pages = {3863-3876},
   ISSN = {0960-3115},
   DOI = {10.1007/s10531-007-9186-2},
   url = {<Go to ISI>://WOS:000250301400011
http://download.springer.com/static/pdf/198/art%253A10.1007%252Fs10531-007-9186-2.pdf?auth66=1395224405_8a6e6a19c9fb6a2c06ea0db6d065f593&ext=.pdf},
   year = {2007},
   type = {Journal Article}
}

@article{
   author = {Kallimanis, A. S. and Tsiafouli, M. A. and Pantis, J. D. and Mazaris, A. D. and Matsinos, Y. and Sgardelis, S. P.},
   title = {Arable land and habitat diversity in Natura 2000 sites in Greece},
   journal = {Journal of Biological Research-Thessaloniki},
   volume = {9},
   pages = {55-66},
   ISSN = {1790-045X},
   url = {<Go to ISI>://WOS:000257896700007},
   year = {2008},
   type = {Journal Article}
}

@article{
   author = {Kanongdate, K. and Schmidt, M. and Krawczynski, R. and Wiegleb, G.},
   title = {Has implementation of the precautionary principle failed to prevent biodiversity loss at the national level?},
   journal = {Biodiversity and Conservation},
   volume = {21},
   number = {13},
   pages = {3307-3322},
   ISSN = {0960-3115},
   DOI = {10.1007/s10531-012-0375-2},
   url = {<Go to ISI>://WOS:000310586500003
http://download.springer.com/static/pdf/15/art%253A10.1007%252Fs10531-012-0375-2.pdf?auth66=1395224427_ba7f159d75b9e29bcaae5c42fed3de1f&ext=.pdf},
   year = {2012},
   type = {Journal Article}
}

@article{
   author = {Kati, V. and Dimopoulos, P. and Papaioannou, H. and Poirazidis, K.},
   title = {Ecological management of a Mediterranean mountainous reserve (Pindos National Park, Greece) using the bird community as an indicator},
   journal = {Journal for Nature Conservation},
   volume = {17},
   number = {1},
   pages = {47-59},
   ISSN = {1617-1381},
   DOI = {10.1016/j.jnc.2008.12.002},
   url = {<Go to ISI>://WOS:000263775600005
http://ac.els-cdn.com/S1617138108000617/1-s2.0-S1617138108000617-main.pdf?_tid=be8b0696-adbd-11e3-b73f-00000aacb362&acdnat=1395051800_8b0d48109b8fa67ff1c5d5791bd5ee68},
   year = {2009},
   type = {Journal Article}
}

@article{
   author = {Kati, V. and Mani, P. and von Helversen, O. and Willemse, F. and Elsner, N. and Dirnopoulos, P.},
   title = {Human land use threatens endemic wetland species: the case of Chorthippus lacustris (La Greca and Messina 1975) (Orthoptera : Acrididae) in Epirus, Greece},
   journal = {Journal of Insect Conservation},
   volume = {10},
   number = {1},
   pages = {65-74},
   ISSN = {1366-638X},
   DOI = {10.1007/s10841-005-2642-y},
   url = {<Go to ISI>://WOS:000235150200007
http://download.springer.com/static/pdf/464/art%253A10.1007%252Fs10841-005-2642-y.pdf?auth66=1395224437_326356e6187f63d3456f7039b1d1c9f6&ext=.pdf},
   year = {2006},
   type = {Journal Article}
}

@article{
   author = {Katsanevakis, S. and Poursanidis, D. and Issaris, Y. and Panou, A. and Petza, D. and Vassilopoulou, V. and Chaldaiou, I. and Sini, M.},
   title = {"Protected" marine shelled molluscs: thriving in Greek seafood restaurants},
   journal = {Mediterranean Marine Science},
   volume = {12},
   number = {2},
   pages = {429-438},
   ISSN = {1108-393X},
   url = {<Go to ISI>://WOS:000299017200009},
   year = {2011},
   type = {Journal Article}
}

@article{
   author = {Keulartz, J.},
   title = {European Nature Conservation and Restoration Policy-Problems and Perspectives},
   journal = {Restoration Ecology},
   volume = {17},
   number = {4},
   pages = {446-450},
   ISSN = {1061-2971},
   DOI = {10.1111/j.1526-100X.2009.00566.x},
   url = {<Go to ISI>://WOS:000268302800002
http://onlinelibrary.wiley.com/store/10.1111/j.1526-100X.2009.00566.x/asset/j.1526-100X.2009.00566.x.pdf?v=1&t=hsvlq8ks&s=9ceac1497f111076d75b630f46c6861c925615f6},
   year = {2009},
   type = {Journal Article}
}

@article{
   author = {Kimmel, K. and Kull, A. and Salm, J. O. and Mander, U.},
   title = {The status, conservation and sustainable use of Estonian wetlands},
   journal = {Wetlands Ecology and Management},
   volume = {18},
   number = {4},
   pages = {375-395},
   ISSN = {0923-4861},
   DOI = {10.1007/s11273-008-9129-z},
   url = {<Go to ISI>://WOS:000280074900001
http://download.springer.com/static/pdf/224/art%253A10.1007%252Fs11273-008-9129-z.pdf?auth66=1360564848_607721ea6227e6014d2c4e855888ba6e&ext=.pdf},
   year = {2010},
   type = {Journal Article}
}

@article{
   author = {Kindermann, G. and Gormally, M. J.},
   title = {Stakeholder perceptions of recreational and management impacts on protected coastal dune systems: A comparison of three European countries},
   journal = {Land Use Policy},
   volume = {31},
   pages = {472-485},
   ISSN = {0264-8377},
   DOI = {10.1016/j.landusepol.2012.08.011},
   url = {<Go to ISI>://WOS:000313318000048
http://ac.els-cdn.com/S0264837712001536/1-s2.0-S0264837712001536-main.pdf?_tid=d7430b3e-adbd-11e3-961e-00000aacb35d&acdnat=1395051842_36d636ea7ced4863b761a6a32ebdfe38},
   year = {2013},
   type = {Journal Article}
}

@article{
   author = {Klar, N. and Fernandez, N. and Kramer-Schadt, S. and Herrmann, M. and Trinzen, M. and Buttner, I. and Niemitz, C.},
   title = {Habitat selection models for European wildcat conservation},
   journal = {Biological Conservation},
   volume = {141},
   number = {1},
   pages = {308-319},
   ISSN = {0006-3207},
   DOI = {10.1016/j.biocon.2007.10.004},
   url = {<Go to ISI>://WOS:000252206900031
http://ac.els-cdn.com/S0006320707004107/1-s2.0-S0006320707004107-main.pdf?_tid=db4de9ce-adbd-11e3-8f45-00000aab0f27&acdnat=1395051849_f95eea05402f33810718843de630a781},
   year = {2008},
   type = {Journal Article}
}

@article{
   author = {Klar, N. and Herrmann, M. and Kramer-Schadt, S.},
   title = {Effects and Mitigation of Road Impacts on Individual Movement Behavior of Wildcats},
   journal = {Journal of Wildlife Management},
   volume = {73},
   number = {5},
   pages = {631-638},
   ISSN = {0022-541X},
   DOI = {10.2193/2007-574},
   url = {<Go to ISI>://WOS:000267617300002
http://www.bioone.org/doi/abs/10.2193/2007-574},
   year = {2009},
   type = {Journal Article}
}

@article{
   author = {Klassert, C. and Mockel, S.},
   title = {Improving the Policy Mix: The Scope for Market-Based Instruments in EU Biodiversity Policy},
   journal = {Environmental Policy and Governance},
   volume = {23},
   number = {5},
   pages = {311-322},
   ISSN = {1756-932X},
   DOI = {10.1002/eet.1623},
   url = {<Go to ISI>://WOS:000329503300003
http://onlinelibrary.wiley.com/doi/10.1002/eet.1623/abstract},
   year = {2013},
   type = {Journal Article}
}

@article{
   author = {Klauco, M. and Gregorova, B. and Stankov, U. and Markovic, V. and Lemenkova, P.},
   title = {Determination of ecological significance based on geostatistical assessment: a case study from the Slovak Natura 2000 protected area},
   journal = {Central European Journal of Geosciences},
   volume = {5},
   number = {1},
   pages = {28-42},
   ISSN = {2081-9900},
   DOI = {10.2478/s13533-012-0120-0},
   url = {<Go to ISI>://WOS:000316260100003
http://link.springer.com/content/pdf/10.2478%2Fs13533-012-0120-0.pdf},
   year = {2013},
   type = {Journal Article}
}

@article{
   author = {Kleinbauer, I. and Dullinger, S. and Peterseil, J. and Essl, F.},
   title = {Climate change might drive the invasive tree Robinia pseudacacia into nature reserves and endangered habitats},
   journal = {Biological Conservation},
   volume = {143},
   number = {2},
   pages = {382-390},
   ISSN = {0006-3207},
   DOI = {10.1016/j.biocon.2009.10.024},
   url = {<Go to ISI>://WOS:000274761000013
http://ac.els-cdn.com/S0006320709004662/1-s2.0-S0006320709004662-main.pdf?_tid=e77e1462-adbd-11e3-95a5-00000aacb362&acdnat=1395051869_0581cb94ddcf4f687cb36fa7d9131d2e},
   year = {2010},
   type = {Journal Article}
}

@article{
   author = {Knorn, J. and Kuemmerle, T. and Radeloff, V. C. and Keeton, W. S. and Gancz, V. and Biris, I. A. and Svoboda, M. and Griffiths, P. and Hagatis, A. and Hostert, P.},
   title = {Continued loss of temperate old-growth forests in the Romanian Carpathians despite an increasing protected area network},
   journal = {Environmental Conservation},
   volume = {40},
   number = {2},
   pages = {182-193},
   ISSN = {0376-8929},
   DOI = {10.1017/S0376892912000355},
   url = {<Go to ISI>://WOS:000318401600009
http://journals.cambridge.org/action/displayAbstract?fromPage=online&aid=8907947},
   year = {2013},
   type = {Journal Article}
}

@article{
   author = {Koljonen, M. L.},
   title = {Conservation goals and fisheries management units for Atlantic salmon in the Baltic Sea area},
   journal = {Journal of Fish Biology},
   volume = {59},
   pages = {269-288},
   ISSN = {0022-1112},
   DOI = {10.1006/jfbi.2001.1757},
   url = {<Go to ISI>://WOS:000173541100015
http://onlinelibrary.wiley.com/doi/10.1111/j.1095-8649.2001.tb01390.x/abstract},
   year = {2001},
   type = {Journal Article}
}

@article{
   author = {Konvicka, M. and Benes, J. and Cizek, O. and Kopecek, F. and Konvicka, O. and Vitaz, L.},
   title = {How too much care kills species: Grassland reserves, agri-environmental schemes and extinction of Colias myrmidone (Lepidoptera : Pieridae) from its former stronghold},
   journal = {Journal of Insect Conservation},
   volume = {12},
   number = {5},
   pages = {519-525},
   ISSN = {1366-638X},
   DOI = {10.1007/s10841-007-9092-7},
   url = {<Go to ISI>://WOS:000258675100010
http://download.springer.com/static/pdf/422/art%253A10.1007%252Fs10841-007-9092-7.pdf?auth66=1395224499_1d127581afdb49eea7851bad48b3ba8e&ext=.pdf},
   year = {2008},
   type = {Journal Article}
}

@article{
   author = {Kopec, D. and Michalska-Hejduk, D. and Krogulec, E.},
   title = {The relationship between vegetation and groundwater levels as an indicator of spontaneous wetland restoration},
   journal = {Ecological Engineering},
   volume = {57},
   pages = {242-251},
   ISSN = {0925-8574},
   DOI = {10.1016/j.ecoleng.2013.04.028},
   url = {<Go to ISI>://WOS:000323156700029
http://ac.els-cdn.com/S0925857413001468/1-s2.0-S0925857413001468-main.pdf?_tid=fc49529e-adbd-11e3-9475-00000aab0f6c&acdnat=1395051904_36ccbb80b671def55632efecb1e5aeb6},
   year = {2013},
   type = {Journal Article}
}

@article{
   author = {Koutsos, T. M. and Dimopoulos, G. C. and Mamolos, A. P.},
   title = {Spatial evaluation model for assessing and mapping impacts on threatened species in regions adjacent to Natura 2000 sites due to dam construction},
   journal = {Ecological Engineering},
   volume = {36},
   number = {8},
   pages = {1017-1027},
   ISSN = {0925-8574},
   DOI = {10.1016/j.ecoleng.2010.04.011},
   url = {<Go to ISI>://WOS:000279744600005
http://www.sciencedirect.com/science/article/pii/S0925857410000844},
   year = {2010},
   type = {Journal Article}
}

@article{
   author = {Kowalska, A.},
   title = {CHANGES IN THE AREA OF PROTECTED PLANT COMMUNITIES IN THE MIDDLE VISTULA RIVER VALLEY IN THE SECOND HALF OF THE 20TH CENTURY},
   journal = {Polish Journal of Ecology},
   volume = {60},
   number = {1},
   pages = {19-29},
   ISSN = {1505-2249},
   url = {<Go to ISI>://WOS:000301696500002},
   year = {2012},
   type = {Journal Article}
}

@article{
   author = {Kramer, L.},
   title = {The European Commission's Opinions underArticle 6(4) of the Habitats Directive},
   journal = {Journal of Environmental Law},
   volume = {21},
   number = {1},
   pages = {59-85},
   ISSN = {0952-8873},
   DOI = {10.1093/jel/eqn028},
   url = {<Go to ISI>://WOS:000207799000003
http://jel.oxfordjournals.org/content/21/1/59.full.pdf},
   year = {2009},
   type = {Journal Article}
}

@article{
   author = {Krause, B. and Culmsee, H.},
   title = {The significance of habitat continuity and current management on the compositional and functional diversity of grasslands in the uplands of Lower Saxony, Germany},
   journal = {Flora},
   volume = {208},
   number = {5-6},
   pages = {299-311},
   ISSN = {0367-2530},
   DOI = {10.1016/j.flora.2013.04.003},
   url = {<Go to ISI>://WOS:000322559200001
http://ac.els-cdn.com/S036725301300056X/1-s2.0-S036725301300056X-main.pdf?_tid=f821f72a-adbd-11e3-856d-00000aacb35e&acdnat=1395051897_2cdeeca2cf2bd4a639bfe7836957c874},
   year = {2013},
   type = {Journal Article}
}

@article{
   author = {Kros, J. and Frumau, K. F. A. and Hensen, A. and de Vries, W.},
   title = {Integrated analysis of the effects of agricultural management on nitrogen fluxes at landscape scale},
   journal = {Environmental Pollution},
   volume = {159},
   number = {11},
   pages = {3171-3182},
   ISSN = {0269-7491},
   DOI = {10.1016/j.envpol.2011.01.033},
   url = {<Go to ISI>://WOS:000295658700005
http://ac.els-cdn.com/S0269749111000558/1-s2.0-S0269749111000558-main.pdf?_tid=009b6558-adbe-11e3-b27b-00000aab0f6b&acdnat=1395051911_f92b3af2ff03aded7f396b3639a1221d},
   year = {2011},
   type = {Journal Article}
}

@article{
   author = {Kros, J. and Gies, T. J. A. and Voogd, J. C. H. and de Vries, W.},
   title = {Efficiency of agricultural measures to reduce nitrogen deposition in Natura 2000 sites},
   journal = {Environmental Science & Policy},
   volume = {32},
   pages = {68-79},
   ISSN = {1462-9011},
   DOI = {10.1016/j.envsci.2012.09.005},
   url = {<Go to ISI>://WOS:000321231600008
http://ac.els-cdn.com/S1462901112001517/1-s2.0-S1462901112001517-main.pdf?_tid=046d2a5e-adbe-11e3-a70f-00000aab0f01&acdnat=1395051918_346f3160ca6f9cac8482a5c09551c722},
   year = {2013},
   type = {Journal Article}
}

@article{
   author = {Kuczynska, A. and Moorkens, E.},
   title = {Micro-hydrological and micro-meteorological controls on survival and population growth of the whorl snail Vertigo geyeri Lindholm, 1925 in groundwater fed wetlands},
   journal = {Biological Conservation},
   volume = {143},
   number = {8},
   pages = {1868-1875},
   ISSN = {0006-3207},
   DOI = {10.1016/j.biocon.2010.04.033},
   url = {<Go to ISI>://WOS:000279500800007
http://ac.els-cdn.com/S0006320710001771/1-s2.0-S0006320710001771-main.pdf?_tid=0e9eea3c-adbc-11e3-ba52-00000aab0f01&acdnat=1395051076_c83323072d8aafb5d12c9ac3e7628989},
   year = {2010},
   type = {Journal Article}
}

@article{
   author = {Kull, T. and Sammul, M. and Kull, K. and Lanno, K. and Tali, K. and Gruber, B. and Schmeller, D. and Henle, K.},
   title = {Necessity and reality of monitoring threatened European vascular plants},
   journal = {Biodiversity and Conservation},
   volume = {17},
   number = {14},
   pages = {3383-3402},
   ISSN = {0960-3115},
   DOI = {10.1007/s10531-008-9432-2},
   url = {<Go to ISI>://WOS:000260938000005
http://download.springer.com/static/pdf/73/art%253A10.1007%252Fs10531-008-9432-2.pdf?auth66=1395223684_5e9e4a834a2c5dd7a8c6f505da0d21e9&ext=.pdf},
   year = {2008},
   type = {Journal Article}
}

@article{
   author = {Kutnar, L. and Matijasic, D. and Pisek, R.},
   title = {Conservation status and potential threats to Natura 2000 forest habitats in Slovenia},
   journal = {Sumarski List},
   volume = {135},
   number = {5-6},
   pages = {215-231},
   ISSN = {0373-1332},
   url = {<Go to ISI>://WOS:000293723200002},
   year = {2011},
   type = {Journal Article}
}

@article{
   author = {Laaksonen, M. and Murdoch, K. and Siitonen, J. and Varkonyi, G.},
   title = {Habitat associations of Agathidium pulchellum, an endangered old-growth forest beetle species living on slime moulds},
   journal = {Journal of Insect Conservation},
   volume = {14},
   number = {1},
   pages = {89-98},
   ISSN = {1366-638X},
   DOI = {10.1007/s10841-009-9227-0},
   url = {<Go to ISI>://WOS:000274095700010
http://download.springer.com/static/pdf/897/art%253A10.1007%252Fs10841-009-9227-0.pdf?auth66=1395223679_b56cc733d599f64c05efdeb8d43c541a&ext=.pdf},
   year = {2010},
   type = {Journal Article}
}

@article{
   author = {Lacambra, L. C. J. and de Una, L. F. and Santos, M. M. and de Lerma, F. B. L. and San Emeterio, V. E.},
   title = {Structural characterization and analysis of the regeneration of woodlands dominated by Juniperus oxycedrus L. in west-central Spain},
   journal = {Plant Ecology},
   volume = {214},
   number = {1},
   pages = {61-73},
   ISSN = {1385-0237},
   DOI = {10.1007/s11258-012-0146-x},
   url = {<Go to ISI>://WOS:000313413200006
http://download.springer.com/static/pdf/977/art%253A10.1007%252Fs11258-012-0146-x.pdf?auth66=1395223674_c3baf9a06d819641331cb455026fe398&ext=.pdf},
   year = {2013},
   type = {Journal Article}
}

@article{
   author = {Lachat, T. and Wermelinger, B. and Gossner, M. M. and Bussler, H. and Isacsson, G. and Muller, J.},
   title = {Saproxylic beetles as indicator species for dead-wood amount and temperature in European beech forests},
   journal = {Ecological Indicators},
   volume = {23},
   pages = {323-331},
   ISSN = {1470-160X},
   DOI = {10.1016/j.ecolind.2012.04.013},
   url = {<Go to ISI>://WOS:000307130300035
http://ac.els-cdn.com/S1470160X12001756/1-s2.0-S1470160X12001756-main.pdf?_tid=ff162828-adbb-11e3-89c8-00000aab0f26&acdnat=1395051050_b8d51874d5afd4ac86b9777da4e3e1b4},
   year = {2012},
   type = {Journal Article}
}

@article{
   author = {Laffan, B. and O'Mahony, J.},
   title = {'Bringing Politics Back In'. Domestic Conflict and the Negotiated Implementation of EU Nature Conservation Legislation in Ireland},
   journal = {Journal of Environmental Policy & Planning},
   volume = {10},
   number = {2},
   pages = {175-197},
   ISSN = {1523-908X},
   DOI = {10.1080/15239080801928428},
   url = {<Go to ISI>://WOS:000266561000004
http://www.tandfonline.com/doi/pdf/10.1080/15239080801928428},
   year = {2008},
   type = {Journal Article}
}

@article{
   author = {Laikre, L. and Jansson, M. and Allendorf, F. W. and Jakobsson, S. and Ryman, N.},
   title = {Hunting Effects on Favourable Conservation Status of Highly Inbred Swedish Wolves},
   journal = {Conservation Biology},
   volume = {27},
   number = {2},
   pages = {248-253},
   ISSN = {0888-8892},
   DOI = {10.1111/j.1523-1739.2012.01965.x},
   url = {<Go to ISI>://WOS:000316694600003
http://onlinelibrary.wiley.com/doi/10.1111/j.1523-1739.2012.01965.x/abstract},
   year = {2013},
   type = {Journal Article}
}

@article{
   author = {Laine, A. M. and Leppala, M. and Tarvainen, O. and Paatalo, M. L. and Seppanen, R. and Tolvanen, A.},
   title = {Restoration of managed pine fens: effect on hydrology and vegetation},
   journal = {Applied Vegetation Science},
   volume = {14},
   number = {3},
   pages = {340-349},
   ISSN = {1402-2001},
   DOI = {10.1111/j.1654-109X.2011.01123.x},
   url = {<Go to ISI>://WOS:000292339800005
http://onlinelibrary.wiley.com/doi/10.1111/j.1654-109X.2011.01123.x/abstract},
   year = {2011},
   type = {Journal Article}
}

@article{
   author = {Laiolo, P. and Tella, J. L.},
   title = {Fate of unproductive and unattractive habitats: recent changes in Iberian steppes and their effects on endangered avifauna},
   journal = {Environmental Conservation},
   volume = {33},
   number = {3},
   pages = {223-232},
   ISSN = {0376-8929},
   DOI = {10.1017/s0376892906003146},
   url = {<Go to ISI>://WOS:000241962600007
http://journals.cambridge.org/action/displayAbstract?fromPage=online&aid=516108},
   year = {2006},
   type = {Journal Article}
}

@article{
   author = {Langanke, T. and Burnett, C. and Lang, S.},
   title = {Assessing the mire conservation status of a raised bog site in Salzburg using object-based monitoring and structural analysis},
   journal = {Landscape and Urban Planning},
   volume = {79},
   number = {2},
   pages = {160-169},
   ISSN = {0169-2046},
   DOI = {10.1016/j.landurbplan.2006.02.006},
   url = {<Go to ISI>://WOS:000244104500005
http://ac.els-cdn.com/S0169204606000314/1-s2.0-S0169204606000314-main.pdf?_tid=ef40b49a-adbb-11e3-a126-00000aacb35d&acdnat=1395051023_9727b9138803b264635edffeceea86bf},
   year = {2007},
   type = {Journal Article}
}

@article{
   author = {Langston, W. and Chesman, B. and Burt, G. and Taylor, M. and Covey, R. and Cunningham, N. and Jonas, P. and Hawkins, S.},
   title = {Characterisation of the European Marine Sites in South West England: the Fal and Helford candidate Special Area of Conservation (cSAC)},
   journal = {Hydrobiologia},
   volume = {555},
   pages = {321-333},
   ISSN = {0018-8158},
   DOI = {10.1007/s10750-005-1128-y},
   url = {<Go to ISI>://WOS:000234198500029
http://download.springer.com/static/pdf/701/art%253A10.1007%252Fs10750-005-1128-y.pdf?auth66=1360564875_110ca3a1389481e99e565e6e6af57f8b&ext=.pdf},
   year = {2006},
   type = {Journal Article}
}

@article{
   author = {Lazarina, M. and Sgardeli, V. and Kallimanis, A. S. and Sgardelis, S. P.},
   title = {An effort-based index of beta diversity},
   journal = {Methods in Ecology and Evolution},
   volume = {4},
   number = {3},
   pages = {217-225},
   ISSN = {2041-210X},
   DOI = {10.1111/2041-210x.12013},
   url = {<Go to ISI>://WOS:000316333000002
http://onlinelibrary.wiley.com/doi/10.1111/2041-210x.12013/abstract},
   year = {2013},
   type = {Journal Article}
}

@article{
   author = {Ledoux, L. and Crooks, S. and Jordan, A. and Turner, R. K.},
   title = {Implementing EU biodiversity policy: UK experiences},
   journal = {Land Use Policy},
   volume = {17},
   number = {4},
   pages = {257-268},
   ISSN = {0264-8377},
   DOI = {10.1016/s0264-8377(00)00031-4},
   url = {<Go to ISI>://WOS:000165312800001
http://www.sciencedirect.com/science/article/pii/S0264837700000314},
   year = {2000},
   type = {Journal Article}
}

@article{
   author = {Lee, M.},
   title = {Coastal defence and the Habitats Directive: predictions of habitat change in England and Wales},
   journal = {Geographical Journal},
   volume = {167},
   pages = {39-56},
   ISSN = {0016-7398},
   DOI = {10.1111/1475-4959.00004},
   url = {<Go to ISI>://WOS:000167926800003
http://onlinelibrary.wiley.com/doi/10.1111/1475-4959.00004/abstract},
   year = {2001},
   type = {Journal Article}
}

@article{
   author = {Lengyel, S. and Deri, E. and Varga, Z. and Horvath, R. and Tothmeresz, B. and Henry, P. Y. and Kobler, A. and Kutnar, L. and Babij, V. and Seliskar, A. and Christia, C. and Papastergiadou, E. and Gruber, B. and Henle, K.},
   title = {Habitat monitoring in Europe: a description of current practices},
   journal = {Biodiversity and Conservation},
   volume = {17},
   number = {14},
   pages = {3327-3339},
   ISSN = {0960-3115},
   DOI = {10.1007/s10531-008-9395-3},
   url = {<Go to ISI>://WOS:000260938000002
http://download.springer.com/static/pdf/182/art%253A10.1007%252Fs10531-008-9395-3.pdf?auth66=1395223605_327b4ec3d12538aa71027dbb9aaf83d2&ext=.pdf},
   year = {2008},
   type = {Journal Article}
}

@article{
   author = {Lengyel, S. and Kobler, A. and Kutnar, L. and Framstad, E. and Henry, P. Y. and Babij, V. and Gruber, B. and Schmeller, D. and Henle, K.},
   title = {A review and a framework for the integration of biodiversity monitoring at the habitat level},
   journal = {Biodiversity and Conservation},
   volume = {17},
   number = {14},
   pages = {3341-3356},
   ISSN = {0960-3115},
   DOI = {10.1007/s10531-008-9359-7},
   url = {<Go to ISI>://WOS:000260938000003
http://download.springer.com/static/pdf/866/art%253A10.1007%252Fs10531-008-9359-7.pdf?auth66=1360565099_26f1b867a8c751d95d483e01fafa70cc&ext=.pdf},
   year = {2008},
   type = {Journal Article}
}

@article{
   author = {Leone, V. and Lovreglio, R.},
   title = {Conservation of Mediterranean pine woodlands: scenarios and legislative tools},
   journal = {Plant Ecology},
   volume = {171},
   number = {1-2},
   pages = {221-235},
   ISSN = {1385-0237},
   DOI = {10.1023/B:VEGE.0000029377.59216.e5},
   url = {<Go to ISI>://WOS:000221505500019
http://download.springer.com/static/pdf/495/art%253A10.1023%252FB%253AVEGE.0000029377.59216.e5.pdf?auth66=1395223636_9b649a76de6475d03e9a3080c2e8b42f&ext=.pdf},
   year = {2004},
   type = {Journal Article}
}

@article{
   author = {Li, C. Z. and Kuuluvainen, J. and Pouta, E. and Rekola, M. and Tahvonen, O.},
   title = {Using choice experiments to value the natura 2000 nature conservation programs in Finland},
   journal = {Environmental & Resource Economics},
   volume = {29},
   number = {3},
   pages = {361-374},
   ISSN = {0924-6460},
   DOI = {10.1007/s10640-004-9455-4},
   url = {<Go to ISI>://WOS:000225767700007
http://download.springer.com/static/pdf/785/art%253A10.1007%252Fs10640-004-9455-4.pdf?auth66=1360565104_b46ae00845ffaf19c3158e25529e4bee&ext=.pdf},
   year = {2004},
   type = {Journal Article}
}

@article{
   author = {Lik, M.},
   title = {The influence of habitat type on the population dynamics of ground beetles (Coleoptera: Carabidae) in marshland},
   journal = {Annales De La Societe Entomologique De France},
   volume = {46},
   number = {3-4},
   pages = {425-438},
   ISSN = {0037-9271},
   url = {<Go to ISI>://WOS:000289577100007
http://www.tandfonline.com/doi/pdf/10.1080/00379271.2010.10697678},
   year = {2010},
   type = {Journal Article}
}

@article{
   author = {Lison, F. and Palazon, J. A. and Calvo, J. F.},
   title = {Effectiveness of the Natura 2000 Network for the conservation of cave-dwelling bats in a Mediterranean region},
   journal = {Animal Conservation},
   volume = {16},
   number = {5},
   pages = {528-537},
   ISSN = {1367-9430},
   DOI = {10.1111/acv.12025},
   url = {<Go to ISI>://WOS:000330037000009
http://onlinelibrary.wiley.com/doi/10.1111/acv.12025/abstract},
   year = {2013},
   type = {Journal Article}
}

@article{
   author = {Litskas, V. D. and Karaolis, C. S. and Menexes, G. C. and Mamolos, A. P. and Koutsos, T. M. and Kalburtji, K. L.},
   title = {Variation of energy flow and greenhouse gas emissions in vineyards located in Natura 2000 sites},
   journal = {Ecological Indicators},
   volume = {27},
   pages = {1-7},
   ISSN = {1470-160X},
   DOI = {10.1016/j.ecolind.2012.11.016},
   url = {<Go to ISI>://WOS:000314201700001
http://www.sciencedirect.com/science/article/pii/S1470160X12004049},
   year = {2013},
   type = {Journal Article}
}

@article{
   author = {Llusia, D. and Onate, J. J.},
   title = {Are the conservation requirements of pseudo-steppe birds adequately covered by Spanish agri-environmental schemes? An ex-ante assessment},
   journal = {Ardeola},
   volume = {52},
   number = {1},
   pages = {31-42},
   ISSN = {0570-7358},
   url = {<Go to ISI>://WOS:000232856900004},
   year = {2005},
   type = {Journal Article}
}

@article{
   author = {Lombardi, F. and Klopcic, M. and Di Martino, P. and Tognetti, R. and Chirici, G. and Boncina, A. and Marchetti, M.},
   title = {Comparison of forest stand structure and management of silver fir-European beech forests in the Central Apennines, Italy and in the Dinaric Mountains, Slovenia},
   journal = {Plant Biosystems},
   volume = {146},
   number = {1},
   pages = {114-123},
   ISSN = {1126-3504},
   DOI = {10.1080/11263504.2011.623190},
   url = {<Go to ISI>://WOS:000303354200014
http://www.tandfonline.com/doi/pdf/10.1080/11263504.2011.623190},
   year = {2012},
   type = {Journal Article}
}

@article{
   author = {Lonergan, M.},
   title = {Potential biological removal and other currently used management rules for marine mammal populations: A comparison},
   journal = {Marine Policy},
   volume = {35},
   number = {5},
   pages = {584-589},
   ISSN = {0308-597X},
   DOI = {10.1016/j.marpol.2011.01.020},
   url = {<Go to ISI>://WOS:000290749500004
http://ac.els-cdn.com/S0308597X11000212/1-s2.0-S0308597X11000212-main.pdf?_tid=cc53e2ae-adbb-11e3-9be9-00000aacb35d&acdnat=1395050965_6d8bf77186dc3f09bfc4d035c64f6878},
   year = {2011},
   type = {Journal Article}
}

@article{
   author = {Lopez-Pantoja, G. and Dominguez, L. and Sanchez-Osorio, I.},
   title = {Analysis of Prinobius myardi Mulsant population dynamics in a Mediterranean cork oak stand},
   journal = {Annales De La Societe Entomologique De France},
   volume = {47},
   number = {1-2},
   pages = {260-268},
   ISSN = {0037-9271},
   url = {<Go to ISI>://WOS:000295653400026
http://www.tandfonline.com/doi/pdf/10.1080/00379271.2011.10697717},
   year = {2011},
   type = {Journal Article}
}

@article{
   author = {Louette, G. and Adriaens, D. and Adriaens, P. and Anselin, A. and Devos, K. and Sannen, K. and Van Landuyt, W. and Paelinckx, D. and Hoffmann, M.},
   title = {Bridging the gap between the Natura 2000 regional conservation status and local conservation objectives},
   journal = {Journal for Nature Conservation},
   volume = {19},
   number = {4},
   pages = {224-235},
   ISSN = {1617-1381},
   DOI = {10.1016/j.jnc.2011.02.001},
   url = {<Go to ISI>://WOS:000291470200005
http://www.sciencedirect.com/science/article/pii/S1617138111000069},
   year = {2011},
   type = {Journal Article}
}

@article{
   author = {Lozano, F. D. and Herbada, D. G. and Rivero, L. M. and Saiz, J. C. M. and Ollero, H. S.},
   title = {Threatened plants in peninsular and balearic Spain: A report based on the EU habitats directive},
   journal = {Biological Conservation},
   volume = {76},
   number = {2},
   pages = {123-133},
   ISSN = {0006-3207},
   DOI = {10.1016/0006-3207(95)00107-7},
   url = {<Go to ISI>://WOS:A1996UF38400005},
   year = {1996},
   type = {Journal Article}
}

@article{
   author = {Lukács, B. A. and Sramkó, G. and Molnár V, A.},
   title = {Plant diversity and conservation value of continental temporary pools},
   journal = {Biological Conservation},
   volume = {158},
   pages = {393-400},
   DOI = {10.1016/j.biocon.2012.08.024},
   url = {http://www.scopus.com/inward/record.url?eid=2-s2.0-84871123587&partnerID=40&md5=48a5aee8f87d0b666cf54eed3a07e6ed},
   year = {2013},
   type = {Journal Article}
}

@article{
   author = {Lumbreras, A. and Pardo, C. and Molina, J. A.},
   title = {Bioindicator role of aquatic Ranunculus in Mediterranean freshwater habitats},
   journal = {Aquatic Conservation-Marine and Freshwater Ecosystems},
   volume = {23},
   number = {4},
   pages = {582-593},
   ISSN = {1052-7613},
   DOI = {10.1002/aqc.2327},
   url = {<Go to ISI>://WOS:000321821300011
http://onlinelibrary.wiley.com/doi/10.1002/aqc.2327/abstract},
   year = {2013},
   type = {Journal Article}
}

@article{
   author = {Luoto, M. and Heikkinen, R. K. and Carter, T. R.},
   title = {Loss of palsa mires in Europe and biological consequences},
   journal = {Environmental Conservation},
   volume = {31},
   number = {1},
   pages = {30-37},
   ISSN = {0376-8929},
   DOI = {10.1017/s0376892904001018},
   url = {<Go to ISI>://WOS:000221643800006
http://journals.cambridge.org/action/displayAbstract?fromPage=online&aid=213323},
   year = {2004},
   type = {Journal Article}
}

@article{
   author = {Luque, E. G. and Mercado, F. G.},
   title = {Rupicolous communities of the southeast of the Iberian Peninsula},
   journal = {Acta Botanica Gallica},
   volume = {149},
   number = {4},
   pages = {467-480},
   ISSN = {1253-8078},
   url = {<Go to ISI>://WOS:000179937900008
http://www.tandfonline.com/doi/pdf/10.1080/12538078.2002.10515976},
   year = {2002},
   type = {Journal Article}
}

@article{
   author = {Macedo-Sousa, J. A. and Soares, Amvm and Tarazona, J. V.},
   title = {A conceptual model for assessing risks in a Mediterranean Natura 2000 Network site},
   journal = {Science of the Total Environment},
   volume = {407},
   number = {3},
   pages = {1224-1231},
   ISSN = {0048-9697},
   DOI = {10.1016/j.scitotenv.2008.09.052},
   url = {<Go to ISI>://WOS:000262660800026
http://www.sciencedirect.com/science/article/pii/S0048969708010024
http://ac.els-cdn.com/S0048969708010024/1-s2.0-S0048969708010024-main.pdf?_tid=bfc43f56-e229-11e2-afa6-00000aab0f6b&acdnat=1372668151_0824538a3453ac0cc573c2268be566cb},
   year = {2009},
   type = {Journal Article}
}

@article{
   author = {Maclean, I. M. D. and Austin, G. E. and Rehfisch, M. M. and Blew, J. and Crowe, O. and Delany, S. and Devos, K. and Deceuninck, B. and Gunther, K. and Laursen, K. and Van Roomen, M. and Wahl, J.},
   title = {Climate change causes rapid changes in the distribution and site abundance of birds in winter},
   journal = {Global Change Biology},
   volume = {14},
   number = {11},
   pages = {2489-2500},
   ISSN = {1354-1013},
   DOI = {10.1111/j.1365-2486.2008.01666.x},
   url = {<Go to ISI>://WOS:000260307100002
http://onlinelibrary.wiley.com/doi/10.1111/j.1365-2486.2008.01666.x/abstract},
   year = {2008},
   type = {Journal Article}
}

@article{
   author = {Maes, D. and Collins, S. and Munguira, M. L. and Sasic, M. and Settele, J. and van Swaay, C. and Verovnik, R. and Warren, M. and Wiemers, M. and Wynhoff, I.},
   title = {Not the Right Time to Amend the Annexes of the European Habitats Directive},
   journal = {Conservation Letters},
   volume = {6},
   number = {6},
   pages = {468-469},
   ISSN = {1755-263X},
   DOI = {10.1111/conl.12030},
   url = {<Go to ISI>://WOS:000330244600011
http://onlinelibrary.wiley.com/doi/10.1111/conl.12030/abstract},
   year = {2013},
   type = {Journal Article}
}

@article{
   author = {Maes, J. and Paracchini, M. L. and Zulian, G. and Dunbar, M. B. and Alkemade, R.},
   title = {Synergies and trade-offs between ecosystem service supply, biodiversity, and habitat conservation status in Europe},
   journal = {Biological Conservation},
   volume = {155},
   pages = {1-12},
   ISSN = {0006-3207},
   DOI = {10.1016/j.biocon.2012.06.016},
   url = {<Go to ISI>://WOS:000309572200001
http://ac.els-cdn.com/S0006320712002856/1-s2.0-S0006320712002856-main.pdf?_tid=b7e40646-adbb-11e3-bafb-00000aacb35e&acdnat=1395050930_4cc2ee042235d6d0fb3ba13a1e1c1538},
   year = {2012},
   type = {Journal Article}
}

@article{
   author = {Maffey, G. and Reed, M. and Irvine, R. J. and van der Wal, R.},
   title = {Habitat monitoring in the wider countryside: A case study on the pursuit of innovation in red deer management},
   journal = {Journal of Environmental Management},
   volume = {128},
   pages = {779-786},
   ISSN = {0301-4797},
   DOI = {10.1016/j.jenvman.2013.06.022},
   url = {<Go to ISI>://WOS:000326203400084
http://ac.els-cdn.com/S0301479713004258/1-s2.0-S0301479713004258-main.pdf?_tid=990720fa-adbb-11e3-93a7-00000aacb35f&acdnat=1395050879_ac0ac069b0cccfa2285dac715db2032b},
   year = {2013},
   type = {Journal Article}
}

@article{
   author = {Maiorano, L. and Falcucci, A. and Garton, E. O. and Boitani, L.},
   title = {Contribution of the Natura 2000 network to biodiversity conservation in Italy},
   journal = {Conservation Biology},
   volume = {21},
   number = {6},
   pages = {1433-1444},
   ISSN = {0888-8892},
   DOI = {10.1111/j.1523-1739.2007.00831.x},
   url = {<Go to ISI>://WOS:000251764200013
http://onlinelibrary.wiley.com/doi/10.1111/j.1523-1739.2007.00831.x/abstract},
   year = {2007},
   type = {Journal Article}
}

@article{
   author = {Mairota, P. and Cafarelli, B. and Boccaccio, L. and Leronni, V. and Labadessa, R. and Kosmidou, V. and Nagendra, H.},
   title = {Using landscape structure to develop quantitative baselines for protected area monitoring},
   journal = {Ecological Indicators},
   volume = {33},
   pages = {82-95},
   ISSN = {1470-160X},
   DOI = {10.1016/j.ecolind.2012.08.017},
   url = {<Go to ISI>://WOS:000320494300009
http://ac.els-cdn.com/S1470160X12003081/1-s2.0-S1470160X12003081-main.pdf?_tid=90ec9846-adbb-11e3-be7d-00000aab0f26&acdnat=1395050865_aa9e5fb707baabe7bccd7b9f3f622036},
   year = {2013},
   type = {Journal Article}
}

@article{
   author = {Malavasi, M. and Santoro, R. and Cutini, M. and Acosta, A. T. R. and Carranza, M. L.},
   title = {What has happened to coastal dunes in the last half century? A multitemporal coastal landscape analysis in Central Italy},
   journal = {Landscape and Urban Planning},
   volume = {119},
   pages = {54-63},
   ISSN = {0169-2046},
   DOI = {10.1016/j.landurbplan.2013.06.012},
   url = {<Go to ISI>://WOS:000325196300006
http://ac.els-cdn.com/S016920461300128X/1-s2.0-S016920461300128X-main.pdf?_tid=8bd0d8b8-adbb-11e3-9c51-00000aab0f6c&acdnat=1395050856_234f9b966150d4db626b9c449c7ee07e},
   year = {2013},
   type = {Journal Article}
}

@article{
   author = {Mallard, F. and Francois, D.},
   title = {Effectiveness of the legal framework for natural areas protection relative to French road projects},
   journal = {Land Use Policy},
   volume = {30},
   number = {1},
   pages = {582-591},
   ISSN = {0264-8377},
   DOI = {10.1016/j.landusepol.2012.05.006},
   url = {<Go to ISI>://WOS:000311193400058
http://www.sciencedirect.com/science/article/pii/S0264837712000907},
   year = {2013},
   type = {Journal Article}
}

@article{
   author = {Mallinis, G. and Emmanoloudis, D. and Giannakopoulos, V. and Maris, F. and Koutsias, N.},
   title = {Mapping and interpreting historical land cover/land use changes in a Natura 2000 site using earth observational data The case of Nestos delta, Greece},
   journal = {Applied Geography},
   volume = {31},
   number = {1},
   pages = {312-320},
   ISSN = {0143-6228},
   DOI = {10.1016/j.apgeog.2010.07.002},
   url = {<Go to ISI>://WOS:000285661100031
http://www.sciencedirect.com/science/article/pii/S0143622810000767},
   year = {2011},
   type = {Journal Article}
}

@article{
   author = {Manzu, C. and Gherghel, I. and Zamfirescu, S. and Zamfirescu, O. and Rosca, I. and Strugariu, A.},
   title = {CURRENT AND FUTURE POTENTIAL DISTRIBUTION OF GLACIAL RELICT LIGULARIA SIBIRICA (ASTERACEAE) IN ROMANIA AND TEMPORAL CONTRIBUTION OF NATURA 2000 TO PROTECT THE SPECIES IN LIGHT OF GLOBAL CHANGE},
   journal = {Carpathian Journal of Earth and Environmental Sciences},
   volume = {8},
   number = {2},
   pages = {77-87},
   ISSN = {1842-4090},
   url = {<Go to ISI>://WOS:000319956600008},
   year = {2013},
   type = {Journal Article}
}

@article{
   author = {Marabuto, E. and Pires, P. and Corley, M. F. V.},
   title = {The Lepidoptera of Parque Natural do Tejo Internacional, Portugal (Insecta: Lepidoptera)},
   journal = {Shilap-Revista De Lepidopterologia},
   volume = {41},
   number = {161},
   pages = {5-42},
   ISSN = {0300-5267},
   url = {<Go to ISI>://WOS:000316959900001},
   year = {2013},
   type = {Journal Article}
}

@article{
   author = {Marage, D. and Gegout, J. C.},
   title = {Importance of soil nutrients in the distribution of forest communities on a large geographical scale},
   journal = {Global Ecology and Biogeography},
   volume = {18},
   number = {1},
   pages = {88-97},
   ISSN = {1466-822X},
   DOI = {10.1111/j.1466-8238.2008.00428.x},
   url = {<Go to ISI>://WOS:000261621200009
http://onlinelibrary.wiley.com/doi/10.1111/j.1466-8238.2008.00428.x/abstract},
   year = {2009},
   type = {Journal Article}
}

@article{
   author = {Marcer, A. and Garcia, V. and Escobar, A. and Pons, X.},
   title = {Handling historical information on protected-area systems and coverage. An information system for the Natura 2000 European context},
   journal = {Environmental Modelling & Software},
   volume = {25},
   number = {8},
   pages = {956-964},
   ISSN = {1364-8152},
   DOI = {10.1016/j.envsoft.2010.03.011},
   url = {<Go to ISI>://WOS:000278606800007
http://ac.els-cdn.com/S1364815210000587/1-s2.0-S1364815210000587-main.pdf?_tid=7d037f2a-adbb-11e3-a0b0-00000aab0f01&acdnat=1395050832_ad8916c092ba1f0f01991077c2f23ef4},
   year = {2010},
   type = {Journal Article}
}

@article{
   author = {Marignani, M. and Blasi, C.},
   title = {Looking for important plant areas: selection based on criteria, complementarity, or both?},
   journal = {Biodiversity and Conservation},
   volume = {21},
   number = {7},
   pages = {1853-1864},
   ISSN = {0960-3115},
   DOI = {10.1007/s10531-012-0283-5},
   url = {<Go to ISI>://WOS:000304171900011
http://download.springer.com/static/pdf/366/art%253A10.1007%252Fs10531-012-0283-5.pdf?auth66=1395223433_30f754ffacd65bda1b30d2f79bcf8a70&ext=.pdf},
   year = {2012},
   type = {Journal Article}
}

@article{
   author = {Marot, N. and Kolaric, S. and Golobic, M.},
   title = {Slovenia as the natural park of Europe? A territorial impact assessment in the case of Natura 2000},
   journal = {Acta Geographica Slovenica-Geografski Zbornik},
   volume = {53},
   number = {1},
   pages = {92-107},
   ISSN = {1581-6613},
   DOI = {10.3986/ags53106},
   url = {<Go to ISI>://WOS:000326482500005},
   year = {2013},
   type = {Journal Article}
}

@article{
   author = {Martincova, J. and Ondrasek, L.},
   title = {Grassland Monitoring of Meadows in the Region around Banska Bystrica},
   journal = {Czech Journal of Genetics and Plant Breeding},
   volume = {46},
   pages = {S40-S44},
   ISSN = {1212-1975},
   url = {<Go to ISI>://WOS:000276684900010},
   year = {2010},
   type = {Journal Article}
}

@article{
   author = {Martinez, I. and Carreno, F. and Escudero, A. and Rubio, A.},
   title = {Are threatened lichen species well-protected in Spain? Effectiveness of a protected areas network},
   journal = {Biological Conservation},
   volume = {133},
   number = {4},
   pages = {500-511},
   ISSN = {0006-3207},
   DOI = {10.1016/j.biocon.2006.08.003},
   url = {<Go to ISI>://WOS:000243091800010
http://www.sciencedirect.com/science/article/pii/S0006320706003168
http://ac.els-cdn.com/S0006320706003168/1-s2.0-S0006320706003168-main.pdf?_tid=3b87999a-e229-11e2-95ce-00000aacb361&acdnat=1372667929_5d5ae4c7ef473cbe54fccc0b0cbcf2ab},
   year = {2006},
   type = {Journal Article}
}

@article{
   author = {Martinez, J. E. and Pagan, I. and Palazon, J. A. and Calvo, J. F.},
   title = {Habitat use of booted eagles (Hieraaetus pennatus) in a special protection area: Implications for conservation},
   journal = {Biodiversity and Conservation},
   volume = {16},
   number = {12},
   pages = {3481-3488},
   ISSN = {0960-3115},
   DOI = {10.1007/s10531-006-9053-6},
   url = {<Go to ISI>://WOS:000249805300017
http://download.springer.com/static/pdf/314/art%253A10.1007%252Fs10531-006-9053-6.pdf?auth66=1395223411_286a1443242ff4fdb0f258d87b658528&ext=.pdf},
   year = {2007},
   type = {Journal Article}
}

@article{
   author = {Martinez-Hernandez, F. and Perez-Garcia, F. J. and Garrido-Becerra, J. A. and Mendoza-Fernandez, A. J. and Medina-Cazorla, J. M. and Martinez-Nieto, M. I. and Calvente, M. E. M. and Poveda, J. F. M.},
   title = {The distribution of Iberian gypsophilous flora as a criterion for conservation policy},
   journal = {Biodiversity and Conservation},
   volume = {20},
   number = {6},
   pages = {1353-1364},
   ISSN = {0960-3115},
   DOI = {10.1007/s10531-011-0031-2},
   url = {<Go to ISI>://WOS:000290165600012
http://download.springer.com/static/pdf/333/art%253A10.1007%252Fs10531-011-0031-2.pdf?auth66=1395223398_e5c17b3a11dd6b67a56193aa390afc5c&ext=.pdf},
   year = {2011},
   type = {Journal Article}
}

@article{
   author = {Marucco, F. and Boitani, L.},
   title = {Wolf population monitoring and livestock depredation preventive measures in Europe},
   journal = {Hystrix-Italian Journal of Mammalogy},
   volume = {23},
   number = {1},
   pages = {1-4},
   ISSN = {0394-1914},
   DOI = {10.4404/hystrix-23.1-6364},
   url = {<Go to ISI>://WOS:000320412900001
http://www.italian-journal-of-mammalogy.it/article/download/6364/pdf},
   year = {2012},
   type = {Journal Article}
}

@article{
   author = {Matern, A. and Desender, K. and Drees, C. and Gaublomme, E. and Paill, W. G. and Assmann, T.},
   title = {Genetic diversity and population structure of the endangered insect species Carabus variolosus in its western distribution range: Implications for conservation},
   journal = {Conservation Genetics},
   volume = {10},
   number = {2},
   pages = {391-405},
   ISSN = {1566-0621},
   DOI = {10.1007/s10592-008-9606-1},
   url = {<Go to ISI>://WOS:000263869100012
http://download.springer.com/static/pdf/639/art%253A10.1007%252Fs10592-008-9606-1.pdf?auth66=1395223502_e892d8abf44e80ede5422277763081c9&ext=.pdf},
   year = {2009},
   type = {Journal Article}
}

@article{
   author = {Matern, A. and Drees, C. and Meyer, H. and Assmann, T.},
   title = {Population ecology of the rare carabid beetle Carabus variolosus (Coleoptera : Carabidae) in North-west Germany},
   journal = {Journal of Insect Conservation},
   volume = {12},
   number = {6},
   pages = {591-601},
   ISSN = {1366-638X},
   DOI = {10.1007/s10841-007-9096-3},
   url = {<Go to ISI>://WOS:000259671900002
http://download.springer.com/static/pdf/582/art%253A10.1007%252Fs10841-007-9096-3.pdf?auth66=1395223374_930a73f1b64aab803eb10e9f5fbf2428&ext=.pdf},
   year = {2008},
   type = {Journal Article}
}

@article{
   author = {Mazaris, A. and Tzanopoulos, J. and Kallimanis, A. and Matsinos, Y. and Sgardelis, S. and Pantis, J.},
   title = {The contribution of common and rare species to plant species richness patterns: the effect of habitat type and size of sampling unit},
   journal = {Biodiversity and Conservation},
   volume = {17},
   number = {14},
   pages = {3567-3577},
   ISSN = {0960-3115},
   DOI = {10.1007/s10531-008-9480-7},
   url = {<Go to ISI>://WOS:000260938000018
http://download.springer.com/static/pdf/111/art%253A10.1007%252Fs10531-008-9480-7.pdf?auth66=1395223362_3ccab71c81d33c13f2441833795e3d83&ext=.pdf},
   year = {2008},
   type = {Journal Article}
}

@article{
   author = {Mazaris, A. D. and Kallimanis, A. S. and Tzanopoulos, J. and Sgardelis, S. P. and Pantis, J. D.},
   title = {Can we predict the number of plant species from the richness of a few common genera, families or orders?},
   journal = {Journal of Applied Ecology},
   volume = {47},
   number = {3},
   pages = {662-670},
   ISSN = {0021-8901},
   DOI = {10.1111/j.1365-2664.2010.01814.x},
   url = {<Go to ISI>://WOS:000277168000018
http://onlinelibrary.wiley.com/store/10.1111/j.1365-2664.2010.01814.x/asset/j.1365-2664.2010.01814.x.pdf?v=1&t=hsvl2y8j&s=8595bcd7f494ae1ce598012b69906f6dd0932bcf},
   year = {2010},
   type = {Journal Article}
}

@article{
   author = {Mazaris, A. D. and Tsianou, M. A. and Sigkounas, A. and Dimopoulos, P. and Pantis, J. D. and Sgardelis, S. P. and Kallimanis, A. S.},
   title = {Accounting for the capacity of common and rare species to contribute to diversity spatial patterns: Is it a sampling issue or a biological effect?},
   journal = {Ecological Indicators},
   volume = {32},
   pages = {9-13},
   ISSN = {1470-160X},
   DOI = {10.1016/j.ecolind.2013.02.023},
   url = {<Go to ISI>://WOS:000319891900002
http://ac.els-cdn.com/S1470160X13000976/1-s2.0-S1470160X13000976-main.pdf?_tid=3d251486-adbb-11e3-bc02-00000aacb361&acdnat=1395050724_1b53daacb94af54a92efcf222eda82ea},
   year = {2013},
   type = {Journal Article}
}

@article{
   author = {Mazzei, A. and Bonacci, T. and Contarini, E. and Zetto, T. and Brandmayr, P.},
   title = {Rediscovering the 'umbrella species' candidate Cucujus cinnaberinus (Scopoli, 1763) in Southern Italy (Coleoptera Cucujidae), and notes on bionomy},
   journal = {Italian Journal of Zoology},
   volume = {78},
   number = {2},
   pages = {264-270},
   ISSN = {1125-0003},
   DOI = {10.1080/11250003.2010.485210},
   url = {<Go to ISI>://WOS:000291266000016
http://www.tandfonline.com/doi/pdf/10.1080/11250003.2010.485210},
   year = {2011},
   type = {Journal Article}
}

@article{
   author = {McGillivray, D.},
   title = {Compensating Biodiversity Loss: The EU Commission's Approach to Compensation under Article 6 of the Habitats Directive},
   journal = {Journal of Environmental Law},
   volume = {24},
   number = {3},
   pages = {417-450},
   ISSN = {0952-8873},
   DOI = {10.1093/jel/eqs007},
   url = {<Go to ISI>://WOS:000310893200002
http://jel.oxfordjournals.org/content/24/3/417.full.pdf},
   year = {2012},
   type = {Journal Article}
}

@article{
   author = {McLaughlin, E. and Portig, A. and Johnson, M. P.},
   title = {Can traditional harvesting methods for cockles be accommodated in a Special Area of Conservation?},
   journal = {Ices Journal of Marine Science},
   volume = {64},
   number = {2},
   pages = {309-317},
   ISSN = {1054-3139},
   DOI = {10.1093/icesjms/fsl037},
   url = {<Go to ISI>://WOS:000247795200009
http://icesjms.oxfordjournals.org/content/64/2/309.full.pdf},
   year = {2007},
   type = {Journal Article}
}

@article{
   author = {Medina-Cazorla, J. M. and de Carrasco, C. G. and Merlo, M. E. and Martinez-Hernandez, F. and Garrido-Becerra, J. A. and Salmeron, E. and Mendoza, A. J. and Perez-Garcia, F. J. and Mota, J. F.},
   title = {The dolomite shrublands of the Convolvuletalia boissieri order and their preservation by means of the Habitats Directive},
   journal = {Acta Botanica Gallica},
   volume = {157},
   number = {4},
   pages = {611-625},
   ISSN = {1253-8078},
   url = {<Go to ISI>://WOS:000285855600003
http://www.tandfonline.com/doi/pdf/10.1080/12538078.2010.10516235},
   year = {2010},
   type = {Journal Article}
}

@article{
   author = {Meireles, C. and Neiva, R. and Passos, I. and Vila-Vicosa, C. and Paiva-Ferreira, R. and Pinto-Gomes, C.},
   title = {The management and preservation of communitarian interest habitats in the Natural Park of Serra da Estrela (Portugal)},
   journal = {Acta Botanica Gallica},
   volume = {156},
   number = {1},
   pages = {79-88},
   ISSN = {1253-8078},
   url = {<Go to ISI>://WOS:000284202800006
http://www.tandfonline.com/doi/pdf/10.1080/12538078.2009.10516143},
   year = {2009},
   type = {Journal Article}
}

@article{
   author = {Meliadis, I. and Platis, P. and Ainalis, A. and Meliadis, M.},
   title = {Monitoring and analysis of natural vegetation in a Special Protected Area of Mountain Antichasia-Meteora, central Greece},
   journal = {Environmental Monitoring and Assessment},
   volume = {163},
   number = {1-4},
   pages = {455-465},
   ISSN = {0167-6369},
   DOI = {10.1007/s10661-009-0849-1},
   url = {<Go to ISI>://WOS:000275428200038
http://link.springer.com/article/10.1007%2Fs10661-009-0849-1
http://download.springer.com/static/pdf/103/art%253A10.1007%252Fs10661-009-0849-1.pdf?auth66=1395223279_dc853990b8df240b69d8e99df6d60bcb&ext=.pdf},
   year = {2010},
   type = {Journal Article}
}

@article{
   author = {Mendes, C. and Dias, E.},
   title = {Characterisation of Sanguinhal Mire, Terceira Island (Azores): a protected quaking bog habitat},
   journal = {Acta Botanica Brasilica},
   volume = {23},
   number = {3},
   pages = {812-819},
   ISSN = {0102-3306},
   url = {<Go to ISI>://WOS:000270489400022
http://www.scielo.br/scielo.php?script=sci_arttext&pid=S0102-33062009000300022&lng=en&nrm=iso&tlng=en},
   year = {2009},
   type = {Journal Article}
}

@article{
   author = {Mendoza-Fernandez, A. and Perez-Garcia, F. J. and Medina-Cazorla, J. M. and Martinez-Hernandez, F. and Garrido-Becerra, J. A. and Sanchez, E. S. and Mota, J. F.},
   title = {Gap Analysis and selection of reserves for the threatened flora of eastern Andalusia, a hot spot in the eastern Mediterranean region},
   journal = {Acta Botanica Gallica},
   volume = {157},
   number = {4},
   pages = {749-767},
   ISSN = {1253-8078},
   url = {<Go to ISI>://WOS:000285855600013
http://www.tandfonline.com/doi/pdf/10.1080/12538078.2010.10516245},
   year = {2010},
   type = {Journal Article}
}

@article{
   author = {Merken, R. and Servaes, F. and Sfougaris, A. and Koedam, N.},
   title = {Birds in a complex agricultural landscape in Central Greece: the role of landscape elements and the landscape matrix},
   journal = {Journal of Biological Research-Thessaloniki},
   volume = {17},
   pages = {137-147},
   ISSN = {1790-045X},
   url = {<Go to ISI>://WOS:000303663000014},
   year = {2012},
   type = {Journal Article}
}

@article{
   author = {Metcalfe, K. and Roberts, T. and Smith, R. J. and Harrop, S. R.},
   title = {Marine conservation science and governance in North-West Europe: Conservation planning and international law and policy},
   journal = {Marine Policy},
   volume = {39},
   number = {1},
   pages = {289-295},
   ISSN = {0308-597X},
   DOI = {10.1016/j.marpol.2012.12.002},
   url = {http://www.scopus.com/inward/record.url?eid=2-s2.0-84872168249&partnerID=40&md5=96d369c6339b53ee4f54b6b95bda3d1f},
   year = {2013},
   type = {Journal Article}
}

@article{
   author = {Micael, J. and Alves, M. J. and Costa, A. C.},
   title = {The population dynamics of Ophidiaster ophidianus (Echinodermata: Asteroidea) in the Azores, at the north-western periphery of its distribution},
   journal = {Journal of the Marine Biological Association of the United Kingdom},
   volume = {93},
   number = {4},
   pages = {1087-1095},
   ISSN = {0025-3154},
   DOI = {10.1017/S0025315412000914},
   url = {<Go to ISI>://WOS:000318625700027
http://journals.cambridge.org/action/displayAbstract?fromPage=online&aid=8910829},
   year = {2013},
   type = {Journal Article}
}

@article{
   author = {Michaelides, G. and Kati, V.},
   title = {Diversity patterns and conservation management of the lizard community in a Mediterranean reserve (Cyprus)},
   journal = {Journal of Biological Research-Thessaloniki},
   volume = {12},
   pages = {211-220},
   ISSN = {1790-045X},
   url = {<Go to ISI>://WOS:000272794100007},
   year = {2009},
   type = {Journal Article}
}

@article{
   author = {Mikkelsen, L. and Mouritsen, K. N. and Dahl, K. and Teilmann, J. and Tougaard, J.},
   title = {Re-established stony reef attracts harbour porpoises Phocoena phocoena},
   journal = {Marine Ecology Progress Series},
   volume = {481},
   pages = {239-248},
   ISSN = {0171-8630},
   DOI = {10.3354/meps10260},
   url = {<Go to ISI>://WOS:000318566400017
http://www.int-res.com/articles/meps_oa/m481p239.pdf},
   year = {2013},
   type = {Journal Article}
}

@article{
   author = {Mikkonen, Ninni and Moilanen, Atte},
   title = {Identification of top priority areas and management landscapes from a national Natura 2000 network},
   journal = {Environmental Science & Policy},
   volume = {27},
   pages = {11-20},
   ISSN = {14629011},
   DOI = {10.1016/j.envsci.2012.10.022},
   url = {http://ac.els-cdn.com/S1462901112002043/1-s2.0-S1462901112002043-main.pdf?_tid=767a7b22-ad20-11e3-9bed-00000aacb361&acdnat=1394984249_01525f4951b4e5b7ce3785132776402b},
   year = {2013},
   type = {Journal Article}
}

@article{
   author = {Mikulcak, F. and Newig, J. and Milcu, A. I. and Hartel, T. and Fischer, J.},
   title = {Integrating rural development and biodiversity conservation in Central Romania},
   journal = {Environmental Conservation},
   volume = {40},
   number = {2},
   pages = {129-137},
   ISSN = {0376-8929},
   DOI = {10.1017/S0376892912000392},
   url = {<Go to ISI>://WOS:000318401600004
http://journals.cambridge.org/download.php?file=%2FENC%2FENC40_02%2FS0376892912000392a.pdf&code=707ae436101d8047ad870197ef071dd8},
   year = {2013},
   type = {Journal Article}
}

@article{
   author = {Milchev, B. and Georgiev, V.},
   title = {Roach's mouse-tailed dormouse Myomimus roachi distribution and conservation in Bulgaria},
   journal = {Hystrix-Italian Journal of Mammalogy},
   volume = {23},
   number = {2},
   pages = {66-70},
   ISSN = {0394-1914},
   DOI = {10.4404/hystrix-23.2-4779},
   url = {<Go to ISI>://WOS:000320413100010
http://www.italian-journal-of-mammalogy.it/article/download/4779/pdf_4779},
   year = {2012},
   type = {Journal Article}
}

@article{
   author = {Milios, E. and Petrou, P. and Andreou, E. and Pipinis, E.},
   title = {Is facilitation the dominant process in the regeneration of the Juniperus excelsa M. Bieb. stands in Cyprus?},
   journal = {Journal of Biological Research-Thessaloniki},
   volume = {16},
   pages = {296-303},
   ISSN = {1790-045X},
   url = {<Go to ISI>://WOS:000294140300014},
   year = {2011},
   type = {Journal Article}
}

@article{
   author = {Miller, C.},
   title = {Attributing 'priority' to habitats},
   journal = {Environmental Values},
   volume = {6},
   number = {3},
   pages = {341-353},
   ISSN = {0963-2719},
   DOI = {10.3197/096327197776679068},
   url = {<Go to ISI>://WOS:A1997XR98400007},
   year = {1997},
   type = {Journal Article}
}

@article{
   author = {Millington, J. D. A. and Perry, G. L. W. and Romero-Calcerrada, R.},
   title = {Regression techniques for examining land use/cover change: A case study of a mediterranean landscape},
   journal = {Ecosystems},
   volume = {10},
   number = {4},
   pages = {562-578},
   ISSN = {1432-9840},
   DOI = {10.1007/s10021-007-9020-4},
   url = {<Go to ISI>://WOS:000249622400005
http://link.springer.com/article/10.1007%2Fs10021-007-9020-4
http://download.springer.com/static/pdf/396/art%253A10.1007%252Fs10021-007-9020-4.pdf?auth66=1395223237_9b004434156e921e78c8dfa0b92a1d5d&ext=.pdf},
   year = {2007},
   type = {Journal Article}
}

@article{
   author = {Mobaied, S. and Riera, B. and Lalanne, A. and Baguette, M. and Machon, N.},
   title = {The use of diachronic spatial approaches and predictive modelling to study the vegetation dynamics of a managed heathland},
   journal = {Biodiversity and Conservation},
   volume = {20},
   number = {1},
   pages = {73-88},
   ISSN = {0960-3115},
   DOI = {10.1007/s10531-010-9947-1},
   url = {<Go to ISI>://WOS:000286992700005
http://link.springer.com/article/10.1007%2Fs10531-010-9947-1
http://download.springer.com/static/pdf/826/art%253A10.1007%252Fs10531-010-9947-1.pdf?auth66=1395223228_758d5275e66e7bcf49b54490aacb4535&ext=.pdf},
   year = {2011},
   type = {Journal Article}
}

@article{
   author = {Moeslund, J. E. and Arge, L. and Bocher, P. K. and Dalgaard, T. and Ejrnaes, R. and Odgaard, M. V. and Svenning, J. C.},
   title = {Topographically controlled soil moisture drives plant diversity patterns within grasslands},
   journal = {Biodiversity and Conservation},
   volume = {22},
   number = {10},
   pages = {2151-2166},
   ISSN = {0960-3115},
   DOI = {10.1007/s10531-013-0442-3},
   url = {<Go to ISI>://WOS:000323655100003
http://link.springer.com/article/10.1007%2Fs10531-013-0442-3
http://download.springer.com/static/pdf/392/art%253A10.1007%252Fs10531-013-0442-3.pdf?auth66=1395223222_bf47756ef5425e8c4a3598895302bdde&ext=.pdf},
   year = {2013},
   type = {Journal Article}
}

@article{
   author = {Moeslund, J. E. and Arge, L. and Bocher, P. K. and Nygaard, B. and Svenning, J. C.},
   title = {Geographically Comprehensive Assessment of Salt-Meadow Vegetation-Elevation Relations Using LiDAR},
   journal = {Wetlands},
   volume = {31},
   number = {3},
   pages = {471-482},
   ISSN = {0277-5212},
   DOI = {10.1007/s13157-011-0179-2},
   url = {<Go to ISI>://WOS:000290681200003
http://link.springer.com/article/10.1007%2Fs13157-011-0179-2
http://download.springer.com/static/pdf/589/art%253A10.1007%252Fs13157-011-0179-2.pdf?auth66=1395223207_3a8b97691203e249bfcb61d215c41801&ext=.pdf},
   year = {2011},
   type = {Journal Article}
}

@article{
   author = {Mony, C. and Mony, J. F. and Thiebaut, G. and Muller, S.},
   title = {Floristic and ecological diversity of Ranunculus aquatic habitats in the sub-Atlantic range: implications for conservation},
   journal = {Biodiversity and Conservation},
   volume = {15},
   number = {11},
   pages = {3383-3400},
   ISSN = {0960-3115},
   DOI = {10.1007/s10531-005-2431-7},
   url = {<Go to ISI>://WOS:000243321500003
http://link.springer.com/article/10.1007%2Fs10531-005-2431-7
http://download.springer.com/static/pdf/727/art%253A10.1007%252Fs10531-005-2431-7.pdf?auth66=1395223202_5678a434165b6fd17aeba25999927ae9&ext=.pdf},
   year = {2006},
   type = {Journal Article}
}

@article{
   author = {Moran-Ordonez, A. and Suarez-Seoane, S. and Elith, J. and Calvo, L. and de Luis, E.},
   title = {Satellite surface reflectance improves habitat distribution mapping: a case study on heath and shrub formations in the Cantabrian Mountains (NW Spain)},
   journal = {Diversity and Distributions},
   volume = {18},
   number = {6},
   pages = {588-602},
   ISSN = {1366-9516},
   DOI = {10.1111/j.1472-4642.2011.00855.x},
   url = {<Go to ISI>://WOS:000303666000006
http://onlinelibrary.wiley.com/doi/10.1111/j.1472-4642.2011.00855.x/abstract},
   year = {2012},
   type = {Journal Article}
}

@article{
   author = {Moreno, V. and Morales, M. B. and Traba, J.},
   title = {Avoiding over-implementation of agri-environmental schemes for steppe bird conservation: A species-focused proposal based on expert criteria},
   journal = {Journal of Environmental Management},
   volume = {91},
   number = {8},
   pages = {1802-1809},
   ISSN = {0301-4797},
   DOI = {10.1016/j.jenvman.2010.03.018},
   url = {<Go to ISI>://WOS:000279062800021
http://www.sciencedirect.com/science/article/pii/S0301479710000903
http://ac.els-cdn.com/S0301479710000903/1-s2.0-S0301479710000903-main.pdf?_tid=ddea27cc-adba-11e3-9475-00000aab0f6c&acdnat=1395050565_d0bab96dde1207df23ef584d309f6d34},
   year = {2010},
   type = {Journal Article}
}

@article{
   author = {Morris, R. K. A.},
   title = {The application of the Habitats Directive in the UK: Compliance or gold plating?},
   journal = {Land Use Policy},
   volume = {28},
   number = {1},
   pages = {361-369},
   ISSN = {0264-8377},
   DOI = {10.1016/j.landusepol.2010.04.005},
   url = {<Go to ISI>://WOS:000283210100036
http://www.sciencedirect.com/science/article/pii/S0264837710000384},
   year = {2011},
   type = {Journal Article}
}

@article{
   author = {Morsing, J. and Frandsen, S. I. and Vejre, H. and Raulund-Rasmussen, K.},
   title = {Do the Principles of Ecological Restoration Cover EU LIFE Nature Cofunded Projects in Denmark?},
   journal = {Ecology and Society},
   volume = {18},
   number = {4},
   pages = {13},
   ISSN = {1708-3087},
   DOI = {10.5751/es-05847-180415},
   url = {<Go to ISI>://WOS:000329431700015},
   year = {2013},
   type = {Journal Article}
}

@article{
   author = {Mossman, H. L. and Davy, A. J. and Grant, A.},
   title = {Does managed coastal realignment create saltmarshes with 'equivalent biological characteristics' to natural reference sites?},
   journal = {Journal of Applied Ecology},
   volume = {49},
   number = {6},
   pages = {1446-1456},
   ISSN = {0021-8901},
   DOI = {10.1111/j.1365-2664.2012.02198.x},
   url = {<Go to ISI>://WOS:000311855000026
http://onlinelibrary.wiley.com/doi/10.1111/j.1365-2664.2012.02198.x/abstract},
   year = {2012},
   type = {Journal Article}
}

@article{
   author = {Mouro, C. and Castro, P.},
   title = {Local Communities Responding to Ecological Challenges-A Psycho-social Approach to the Natura 2000 Network},
   journal = {Journal of Community & Applied Social Psychology},
   volume = {20},
   number = {2},
   pages = {139-155},
   ISSN = {1052-9284},
   DOI = {10.1002/casp.1025},
   url = {<Go to ISI>://WOS:000275581100005
http://onlinelibrary.wiley.com/doi/10.1002/casp.1025/abstract},
   year = {2010},
   type = {Journal Article}
}

@article{
   author = {Mucher, C. A. and Hennekens, S. M. and Bunce, R. G. H. and Schaminee, J. H. J. and Schaepman, M. E.},
   title = {Modelling the spatial distribution of Natura 2000 habitats across Europe},
   journal = {Landscape and Urban Planning},
   volume = {92},
   number = {2},
   pages = {148-159},
   ISSN = {0169-2046},
   DOI = {10.1016/j.landurbplan.2009.04.003},
   url = {<Go to ISI>://WOS:000268660500010
http://www.sciencedirect.com/science/article/pii/S016920460900070X},
   year = {2009},
   type = {Journal Article}
}

@article{
   author = {Mucher, C. A. and Kooistra, L. and Vermeulen, M. and Vanden Borre, J. and Haest, B. and Haveman, R.},
   title = {Quantifying structure of Natura 2000 heathland habitats using spectral mixture analysis and segmentation techniques on hyperspectral imagery},
   journal = {Ecological Indicators},
   volume = {33},
   pages = {71-81},
   ISSN = {1470-160X},
   DOI = {10.1016/j.ecolind.2012.09.013},
   url = {<Go to ISI>://WOS:000320494300008
http://www.sciencedirect.com/science/article/pii/S1470160X12003305
http://ac.els-cdn.com/S1470160X12003305/1-s2.0-S1470160X12003305-main.pdf?_tid=c520e690-adba-11e3-89c8-00000aab0f26&acdnat=1395050523_e73fd5d506f744aa8b336fdcd7994dc4},
   year = {2013},
   type = {Journal Article}
}

@article{
   author = {Muller, J. and Brunet, J. and Brin, A. and Bouget, C. and Brustel, H. and Bussler, H. and Forster, B. and Isacsson, G. and Kohler, F. and Lachat, T. and Gossner, M. M.},
   title = {Implications from large-scale spatial diversity patterns of saproxylic beetles for the conservation of European Beech forests},
   journal = {Insect Conservation and Diversity},
   volume = {6},
   number = {2},
   pages = {162-169},
   ISSN = {1752-458X},
   DOI = {10.1111/j.1752-4598.2012.00200.x},
   url = {<Go to ISI>://WOS:000316326300007
http://onlinelibrary.wiley.com/doi/10.1111/j.1752-4598.2012.00200.x/abstract},
   year = {2013},
   type = {Journal Article}
}

@article{
   author = {Muller, J. and Gossner, M. M.},
   title = {Three-dimensional partitioning of diversity informs state-wide strategies for the conservation of saproxylic beetles},
   journal = {Biological Conservation},
   volume = {143},
   number = {3},
   pages = {625-633},
   ISSN = {0006-3207},
   DOI = {10.1016/j.biocon.2009.11.027},
   url = {<Go to ISI>://WOS:000275946400012
http://www.sciencedirect.com/science/article/pii/S0006320709004923
http://ac.els-cdn.com/S0006320709004923/1-s2.0-S0006320709004923-main.pdf?_tid=c2294450-adba-11e3-8c33-00000aacb360&acdnat=1395050518_0e0e6bdf28e4c94c42d1bd9f9c09681d},
   year = {2010},
   type = {Journal Article}
}

@article{
   author = {Muller, J. and Pollath, J. and Moshammer, R. and Schroder, B.},
   title = {Predicting the occurrence of Middle Spotted Woodpecker Dendrocopos medius on a regional scale, using forest inventory data},
   journal = {Forest Ecology and Management},
   volume = {257},
   number = {2},
   pages = {502-509},
   ISSN = {0378-1127},
   DOI = {10.1016/j.foreco.2008.09.023},
   url = {<Go to ISI>://WOS:000261918900014
http://www.sciencedirect.com/science/article/pii/S0378112708007068
http://ac.els-cdn.com/S0378112708007068/1-s2.0-S0378112708007068-main.pdf?_tid=b92ed158-adba-11e3-9c51-00000aab0f6c&acdnat=1395050503_f3970a2f93859c649aa512f637643ad9},
   year = {2009},
   type = {Journal Article}
}

@article{
   author = {Muller, S.},
   title = {Appropriate agricultural management practices required to ensure conservation and biodiversity of environmentally sensitive grassland sites designated under Natura 2000},
   journal = {Agriculture Ecosystems & Environment},
   volume = {89},
   number = {3},
   pages = {261-266},
   ISSN = {0167-8809},
   DOI = {10.1016/s0167-8809(01)00235-3},
   url = {<Go to ISI>://WOS:000176385100009
http://www.sciencedirect.com/science/article/pii/S0167880901002353},
   year = {2002},
   type = {Journal Article}
}

@article{
   author = {Murray, T. E. and Fitzpatrick, U. and Byrne, A. and Fealy, R. and Brown, M. J. F. and Paxton, R. J.},
   title = {Local-scale factors structure wild bee communities in protected areas},
   journal = {Journal of Applied Ecology},
   volume = {49},
   number = {5},
   pages = {998-1008},
   ISSN = {0021-8901},
   DOI = {10.1111/j.1365-2664.2012.02175.x},
   url = {<Go to ISI>://WOS:000308932600004
http://onlinelibrary.wiley.com/doi/10.1111/j.1365-2664.2012.02175.x/abstract},
   year = {2012},
   type = {Journal Article}
}

@article{
   author = {Nascimbene, J. and Benesperi, R. and Brunialti, G. and Catalano, I. and Vedove, M. D. and Grillo, M. and Isocrono, D. and Matteucci, E. and Potenza, G. and Puntillo, D. and Puntillo, M. and Ravera, S. and Rizzi, G. and Giordani, P.},
   title = {Patterns and drivers of beta-diversity and similarity of Lobaria pulmonaria communities in Italian forests},
   journal = {Journal of Ecology},
   volume = {101},
   number = {2},
   pages = {493-505},
   ISSN = {0022-0477},
   DOI = {10.1111/1365-2745.12050},
   url = {<Go to ISI>://WOS:000317923300023
http://onlinelibrary.wiley.com/doi/10.1111/1365-2745.12050/abstract},
   year = {2013},
   type = {Journal Article}
}

@article{
   author = {Nascimbene, J. and Marini, L. and Nimis, P. L.},
   title = {Epiphytic lichen diversity in old-growth and managed Picea abies stands in Alpine spruce forests},
   journal = {Forest Ecology and Management},
   volume = {260},
   number = {5},
   pages = {603-609},
   ISSN = {0378-1127},
   DOI = {10.1016/j.foreco.2010.05.016},
   url = {<Go to ISI>://WOS:000280861200004
http://www.sciencedirect.com/science/article/pii/S0378112710002732
http://ac.els-cdn.com/S0378112710002732/1-s2.0-S0378112710002732-main.pdf?_tid=ac302eac-adba-11e3-b49a-00000aab0f27&acdnat=1395050481_5ebc32eb392d8af2bbaa1ec114eb792a},
   year = {2010},
   type = {Journal Article}
}

@article{
   author = {Nascimbene, J. and Nimis, P. L. and Ravera, S.},
   title = {Evaluating the conservation status of epiphytic lichens of Italy: A red list},
   journal = {Plant Biosystems},
   volume = {147},
   number = {4},
   pages = {898-904},
   ISSN = {1126-3504},
   DOI = {10.1080/11263504.2012.748101},
   url = {<Go to ISI>://WOS:000328536300005
http://www.tandfonline.com/doi/abs/10.1080/11263504.2012.748101},
   year = {2013},
   type = {Journal Article}
}

@article{
   author = {Ni Bhriain, B. and Skeffington, M. S. and Gormally, M.},
   title = {Conservation implications of land use practices on the plant and carabid beetle communities of two turloughs in Co. Galway, Ireland},
   journal = {Biological Conservation},
   volume = {105},
   number = {1},
   pages = {81-92},
   ISSN = {0006-3207},
   url = {<Go to ISI>://WOS:000174722400008},
   year = {2002},
   type = {Journal Article}
}

@article{
   author = {Niedzialkowski, K. and Paavola, J. and Jedrzejewska, B.},
   title = {Governance of biodiversity in Poland before and after the accession to the EU: the tale of two roads},
   journal = {Environmental Conservation},
   volume = {40},
   number = {2},
   pages = {108-118},
   ISSN = {0376-8929},
   DOI = {10.1017/S0376892912000288},
   url = {<Go to ISI>://WOS:000318401600002
http://journals.cambridge.org/action/displayAbstract?fromPage=online&aid=8907941},
   year = {2013},
   type = {Journal Article}
}

@article{
   author = {Normand, S. and Svenning, J. C. and Skov, F.},
   title = {National and European perspectives on climate change sensitivity of the habitats directive characteristic plant species},
   journal = {Journal for Nature Conservation},
   volume = {15},
   number = {1},
   pages = {41-53},
   ISSN = {1617-1381},
   DOI = {10.1016/j.jnc.2006.09.001},
   url = {<Go to ISI>://WOS:000245122300004
http://www.sciencedirect.com/science/article/pii/S1617138106000562
http://ac.els-cdn.com/S1617138106000562/1-s2.0-S1617138106000562-main.pdf?_tid=9ee3e298-adba-11e3-b343-00000aacb35f&acdnat=1395050459_04d8440d42ddb310300224c539aa6cd2},
   year = {2007},
   type = {Journal Article}
}

@article{
   author = {Nunez, V. and Hernando, A. and Velazquez, J. and Tejera, R.},
   title = {Livestock management in Natura 2000: A case study in a Quercus pyrenaica neglected coppice forest},
   journal = {Journal for Nature Conservation},
   volume = {20},
   number = {1},
   pages = {1-9},
   ISSN = {1617-1381},
   DOI = {10.1016/j.jnc.2011.07.001},
   url = {<Go to ISI>://WOS:000300252200001
http://www.sciencedirect.com/science/article/pii/S1617138111000410
http://ac.els-cdn.com/S1617138111000410/1-s2.0-S1617138111000410-main.pdf?_tid=971ee79c-adba-11e3-b8b5-00000aab0f6b&acdnat=1395050446_159cec553b7d83abcbb8248f977d3666},
   year = {2012},
   type = {Journal Article}
}

@article{
   author = {Obidzinski, A. and Kloss, M. and Cedro, A.},
   title = {Is spontaneous regeneration of raised mire vegetation possible? A case study of the 'Czarne Bagno' mire in the Bystrzyckie Hills, southern Poland},
   journal = {Holocene},
   volume = {19},
   number = {2},
   pages = {229-239},
   ISSN = {0959-6836},
   DOI = {10.1177/0959683608100567},
   url = {<Go to ISI>://WOS:000264239900006
http://hol.sagepub.com/content/19/2/229
http://hol.sagepub.com/content/19/2/229.full.pdf},
   year = {2009},
   type = {Journal Article}
}

@article{
   author = {O'Brien, S. H. and Webb, A. and Brewer, M. J. and Reid, J. B.},
   title = {Use of kernel density estimation and maximum curvature to set Marine Protected Area boundaries: Identifying a Special Protection Area for wintering red-throated divers in the UK},
   journal = {Biological Conservation},
   volume = {156},
   pages = {15-21},
   ISSN = {0006-3207},
   DOI = {10.1016/j.biocon.2011.12.033},
   url = {<Go to ISI>://WOS:000313599000003
http://www.sciencedirect.com/science/article/pii/S0006320711004964
http://ac.els-cdn.com/S0006320711004964/1-s2.0-S0006320711004964-main.pdf?_tid=8d346248-adba-11e3-b8ad-00000aacb361&acdnat=1395050429_ffc7dfaaa96362e4231082db1fdcae6e},
   year = {2012},
   type = {Journal Article}
}

@article{
   author = {Oikonomakis, N. and Ganatsas, P.},
   title = {Land cover changes and forest succession trends in a site of Natura 2000 network (Elatia forest), in northern Greece},
   journal = {Forest Ecology and Management},
   volume = {285},
   pages = {153-163},
   ISSN = {0378-1127},
   DOI = {10.1016/j.foreco.2012.08.013},
   url = {<Go to ISI>://WOS:000310864500016
http://www.sciencedirect.com/science/article/pii/S0378112712004975
http://ac.els-cdn.com/S0378112712004975/1-s2.0-S0378112712004975-main.pdf?_tid=903a8530-adba-11e3-a0b0-00000aab0f01&acdnat=1395050434_1f14a7a7a328e89f31e80b29b51acd27},
   year = {2012},
   type = {Journal Article}
}

@article{
   author = {Oikonomou, V. and Dimitrakopoulos, P. G. and Troumbis, A. Y.},
   title = {Incorporating Ecosystem Function Concept in Environmental Planning and Decision Making by Means of Multi-Criteria Evaluation: The Case-Study of Kalloni, Lesbos, Greece},
   journal = {Environmental Management},
   volume = {47},
   number = {1},
   pages = {77-92},
   ISSN = {0364-152X},
   DOI = {10.1007/s00267-010-9575-2},
   url = {<Go to ISI>://WOS:000286639600007
http://link.springer.com/article/10.1007%2Fs00267-010-9575-2
http://download.springer.com/static/pdf/470/art%253A10.1007%252Fs00267-010-9575-2.pdf?auth66=1395223044_1d81557311f9c03974f5a5b82f6c3d41&ext=.pdf},
   year = {2011},
   type = {Journal Article}
}

@article{
   author = {Olsson, P. A. and Martensson, L. M. and Bruun, H. H.},
   title = {Acidification of sandy grasslands - consequences for plant diversity},
   journal = {Applied Vegetation Science},
   volume = {12},
   number = {3},
   pages = {350-361},
   ISSN = {1402-2001},
   url = {<Go to ISI>://WOS:000268571000009
http://onlinelibrary.wiley.com/doi/10.1111/j.1654-109X.2009.01029.x/abstract},
   year = {2009},
   type = {Journal Article}
}

@article{
   author = {Opdam, P. F. M. and Broekmeyer, M. E. A. and Kistenkas, F. H.},
   title = {Identifying uncertainties in judging the significance of human impacts on Natura 2000 sites},
   journal = {Environmental Science & Policy},
   volume = {12},
   number = {7},
   pages = {912-921},
   ISSN = {1462-9011},
   DOI = {10.1016/j.envsci.2009.04.006},
   url = {<Go to ISI>://WOS:000272287900015
http://www.sciencedirect.com/science/article/pii/S1462901109000641
http://ac.els-cdn.com/S1462901109000641/1-s2.0-S1462901109000641-main.pdf?_tid=802f9900-adba-11e3-b50d-00000aab0f02&acdnat=1395050407_ab25243885c0e8e43f0791411b9e85d4},
   year = {2009},
   type = {Journal Article}
}

@article{
   author = {Opermanis, O. and MacSharry, B. and Aunins, A. and Sipkova, Z.},
   title = {Connectedness and connectivity of the Natura 2000 network of protected areas across country borders in the European Union},
   journal = {Biological Conservation},
   volume = {153},
   pages = {227-238},
   ISSN = {0006-3207},
   DOI = {10.1016/j.biocon.2012.04.031},
   url = {<Go to ISI>://WOS:000307917800029
http://www.sciencedirect.com/science/article/pii/S0006320712002261},
   year = {2012},
   type = {Journal Article}
}

@article{
   author = {Opermanis, O. and MacSharry, B. and Evans, D. and Sipkova, Z.},
   title = {Is the connectivity of the Natura 2000 network better across internal or external administrative borders?},
   journal = {Biological Conservation},
   volume = {166},
   pages = {170-174},
   ISSN = {0006-3207},
   DOI = {10.1016/j.biocon.2013.06.019},
   url = {<Go to ISI>://WOS:000328523900019
http://www.sciencedirect.com/science/article/pii/S0006320713002012
http://ac.els-cdn.com/S0006320713002012/1-s2.0-S0006320713002012-main.pdf?_tid=8747fbec-adba-11e3-8bb5-00000aab0f27&acdnat=1395050419_83e13ccb9d71441666fc5ab0fa365618},
   year = {2013},
   type = {Journal Article}
}

@article{
   author = {Ostendorp, W. and Gretler, T. and Mainberger, M. and Peintinger, M. and Schmieder, K.},
   title = {Effects of mooring management on submerged vegetation, sediments and macro-invertebrates in Lake Constance, Germany},
   journal = {Wetlands Ecology and Management},
   volume = {17},
   number = {5},
   pages = {525-541},
   ISSN = {0923-4861},
   DOI = {10.1007/s11273-008-9128-0},
   url = {<Go to ISI>://WOS:000270194800007
http://link.springer.com/article/10.1007%2Fs11273-008-9128-0
http://download.springer.com/static/pdf/189/art%253A10.1007%252Fs11273-008-9128-0.pdf?auth66=1395223016_cb8ef93e506ecccf21344f4fea8573ee&ext=.pdf},
   year = {2009},
   type = {Journal Article}
}

@article{
   author = {Ostermann, O. P.},
   title = {The need for management of nature conservation sites designated under Natura 2000},
   journal = {Journal of Applied Ecology},
   volume = {35},
   number = {6},
   pages = {968-973},
   ISSN = {0021-8901},
   url = {<Go to ISI>://WOS:000079274000017},
   year = {1998},
   type = {Journal Article}
}

@article{
   author = {Oszlanyi, J. and Grodzinska, K. and Badea, O. and Shparyk, Y.},
   title = {Nature conservation in Central and Eastern Europe with a special emphasis on the Carpathian Mountains},
   journal = {Environmental Pollution},
   volume = {130},
   number = {1},
   pages = {127-134},
   ISSN = {0269-7491},
   DOI = {10.1016/j.envpol.2003.10.028},
   url = {<Go to ISI>://WOS:000221695700013
http://www.sciencedirect.com/science/article/pii/S0269749103004226},
   year = {2004},
   type = {Journal Article}
}

@article{
   author = {Otegui, J. and Villarroya, A. and Arino, A. H.},
   title = {Protected areas in the Spanish Pyrenees: A meaningful way to preserve biodiversity?},
   journal = {Environmental Engineering and Management Journal},
   volume = {11},
   number = {6},
   pages = {1133-1140},
   ISSN = {1582-9596},
   url = {<Go to ISI>://WOS:000308651400009},
   year = {2012},
   type = {Journal Article}
}

@article{
   author = {Paal, J.},
   title = {The forests of the North-Estonian Klint; the north-easternmost representatives of the EU Habitat Directive Tilio-Acerion forests of slopes, screes and ravines},
   journal = {Annales Botanici Fennici},
   volume = {46},
   number = {6},
   pages = {525-540},
   ISSN = {0003-3847},
   url = {<Go to ISI>://WOS:000272948500005},
   year = {2009},
   type = {Journal Article}
}

@article{
   author = {Palo, A. and Ivask, M. and Liira, J.},
   title = {Biodiversity composition reflects the history of ancient semi-natural woodland and forest habitats-Compilation of an indicator complex for restoration practice},
   journal = {Ecological Indicators},
   volume = {34},
   pages = {336-344},
   ISSN = {1470-160X},
   DOI = {10.1016/j.ecolind.2013.05.020},
   url = {<Go to ISI>://WOS:000323860700037
http://www.sciencedirect.com/science/article/pii/S1470160X13002252
http://ac.els-cdn.com/S1470160X13002252/1-s2.0-S1470160X13002252-main.pdf?_tid=6efa44e6-adba-11e3-8217-00000aab0f01&acdnat=1395050378_f82bb1247a08d9cb21d4da90cc379106},
   year = {2013},
   type = {Journal Article}
}

@article{
   author = {Panitsa, M. and Koutsias, N. and Tsiripidis, I. and Zotos, A. and Dimopoulos, P.},
   title = {Species-based versus habitat-based evaluation for conservation status assessment of habitat types in the East Aegean islands (Greece)},
   journal = {Journal for Nature Conservation},
   volume = {19},
   number = {5},
   pages = {269-275},
   ISSN = {1617-1381},
   DOI = {10.1016/j.jnc.2011.04.001},
   url = {<Go to ISI>://WOS:000296530800002
http://www.sciencedirect.com/science/article/pii/S1617138111000173},
   year = {2011},
   type = {Journal Article}
}

@article{
   author = {Papageorgiou, K. and Vogiatzakis, I. N.},
   title = {Nature protection in Greece: an appraisal of the factors shaping integrative conservation and policy effectiveness},
   journal = {Environmental Science & Policy},
   volume = {9},
   number = {5},
   pages = {476-486},
   ISSN = {1462-9011},
   DOI = {10.1016/j.envsci.2006.03.003},
   url = {<Go to ISI>://WOS:000239875600007
http://www.sciencedirect.com/science/article/pii/S1462901106000530},
   year = {2006},
   type = {Journal Article}
}

@article{
   author = {Papaioannou, H. I. and Kati, V. I.},
   title = {Current status of the Balkan chamois (Rupicapra rupicapra balcanica) in Greece: Implications for conservation},
   journal = {Belgian Journal of Zoology},
   volume = {137},
   number = {1},
   pages = {33-39},
   ISSN = {0777-6276},
   url = {<Go to ISI>://WOS:000247461500005},
   year = {2007},
   type = {Journal Article}
}

@article{
   author = {Papanikolaou, A. D. and Fyllas, N. M. and Mazaris, A. D. and Dimitrakopoulos, P. G. and Kallimanis, A. S. and Pantis, J. D.},
   title = {Grazing effects on plant functional group diversity in Mediterranean shrublands},
   journal = {Biodiversity and Conservation},
   volume = {20},
   number = {12},
   pages = {2831-2843},
   ISSN = {0960-3115},
   DOI = {10.1007/s10531-011-0112-2},
   url = {<Go to ISI>://WOS:000297200000017
http://link.springer.com/article/10.1007%2Fs10531-011-0112-2
http://download.springer.com/static/pdf/233/art%253A10.1007%252Fs10531-011-0112-2.pdf?auth66=1395222989_316dacf0cd416311076c80a6d8810360&ext=.pdf},
   year = {2011},
   type = {Journal Article}
}

@article{
   author = {Papastergiadou, E. and Kagalou, I. and Stefanidis, K. and Retalis, A. and Leonardos, I.},
   title = {Effects of Anthropogenic Influences on the Trophic State, Land Uses and Aquatic Vegetation in a Shallow Mediterranean Lake: Implications for Restoration},
   journal = {Water Resources Management},
   volume = {24},
   number = {3},
   pages = {415-435},
   ISSN = {0920-4741},
   DOI = {10.1007/s11269-009-9453-y},
   url = {<Go to ISI>://WOS:000274045100002
http://link.springer.com/article/10.1007%2Fs11269-009-9453-y
http://download.springer.com/static/pdf/736/art%253A10.1007%252Fs11269-009-9453-y.pdf?auth66=1395222984_8e972fdda0eb394f995b3fb2be3f74a8&ext=.pdf},
   year = {2010},
   type = {Journal Article}
}

@article{
   author = {Parolo, G. and Abeli, T. and Gusmeroli, F. and Rossi, G.},
   title = {Large-scale heterogeneous cattle grazing affects plant diversity and forage value of Alpine species-rich Nardus pastures},
   journal = {Grass and Forage Science},
   volume = {66},
   number = {4},
   pages = {541-550},
   ISSN = {0142-5242},
   DOI = {10.1111/j.1365-2494.2011.00810.x},
   url = {<Go to ISI>://WOS:000297212600008
http://onlinelibrary.wiley.com/doi/10.1111/j.1365-2494.2011.00810.x/abstract},
   year = {2011},
   type = {Journal Article}
}

@article{
   author = {Parolo, G. and Ferrarini, A. and Rossi, G.},
   title = {Optimization of tourism impacts within protected areas by means of genetic algorithms},
   journal = {Ecological Modelling},
   volume = {220},
   number = {8},
   pages = {1138-1147},
   ISSN = {0304-3800},
   DOI = {10.1016/j.ecolmodel.2009.01.012},
   url = {<Go to ISI>://WOS:000265341700010
http://www.sciencedirect.com/science/article/pii/S0304380009000416
http://ac.els-cdn.com/S0304380009000416/1-s2.0-S0304380009000416-main.pdf?_tid=5b8341a6-adba-11e3-b343-00000aacb35f&acdnat=1395050346_70dcf78fadeb97dd8744a60b5f70be61},
   year = {2009},
   type = {Journal Article}
}

@article{
   author = {Pascual, L. L. and Maiorano, L. and Alessandra, F. and Emilio, B. and Luigi, B.},
   title = {Hotspots of species richness, threat and endemism for terrestrial vertebrates in SW Europe},
   journal = {Acta Oecologica-International Journal of Ecology},
   volume = {37},
   number = {5},
   pages = {399-412},
   ISSN = {1146-609X},
   DOI = {10.1016/j.actao.2011.05.004},
   url = {<Go to ISI>://WOS:000295310900002},
   year = {2011},
   type = {Journal Article}
}

@article{
   author = {Pedersen, S. A. and Fock, H. and Krause, J. and Pusch, C. and Sell, A. L. and Bottcher, U. and Rogers, S. I. and Skold, M. and Skov, H. and Podolska, M. and Piet, G. J. and Rice, J. C.},
   title = {Natura 2000 sites and fisheries in German offshore waters},
   journal = {Ices Journal of Marine Science},
   volume = {66},
   number = {1},
   pages = {155-169},
   ISSN = {1054-3139},
   DOI = {10.1093/icesjms/fsn193},
   url = {<Go to ISI>://WOS:000262331500019
http://icesjms.oxfordjournals.org/content/66/1/155.full.pdf},
   year = {2009},
   type = {Journal Article}
}

@article{
   author = {Pedersen, S. A. and Fock, H. O. and Sell, A. F.},
   title = {Mapping fisheries in the German exclusive economic zone with special reference to offshore Natura 2000 sites},
   journal = {Marine Policy},
   volume = {33},
   number = {4},
   pages = {571-590},
   ISSN = {0308-597X},
   DOI = {10.1016/j.marpol.2008.12.007},
   url = {<Go to ISI>://WOS:000265812700005
http://www.sciencedirect.com/science/article/pii/S0308597X08001930
http://ac.els-cdn.com/S0308597X08001930/1-s2.0-S0308597X08001930-main.pdf?_tid=51d4542e-adba-11e3-b7da-00000aacb360&acdnat=1395050330_3287e1c5cd752da07ad86774e9a40055},
   year = {2009},
   type = {Journal Article}
}

@article{
   author = {Pellissier, V. and Touroult, J. and Julliard, R. and Siblet, J. P. and Jiguet, F.},
   title = {Assessing the Natura 2000 network with a common breeding birds survey},
   journal = {Animal Conservation},
   volume = {16},
   number = {5},
   pages = {566-574},
   ISSN = {1367-9430},
   DOI = {10.1111/acv.12030},
   url = {<Go to ISI>://WOS:000330037000013
http://onlinelibrary.wiley.com/doi/10.1111/acv.12030/abstract},
   year = {2013},
   type = {Journal Article}
}

@article{
   author = {Perez-Hugalde, C. and Romero-Calcerrada, R. and Delgado-Perez, P. and Novillo, C. J.},
   title = {Understanding land cover change in a Special Protection Area in Central Spain through the enhanced land cover transition matrix and a related new approach},
   journal = {Journal of Environmental Management},
   volume = {92},
   number = {4},
   pages = {1128-1137},
   ISSN = {0301-4797},
   DOI = {10.1016/j.jenvman.2010.11.032},
   url = {<Go to ISI>://WOS:000287785000010
http://www.sciencedirect.com/science/article/pii/S0301479710004354
http://ac.els-cdn.com/S0301479710004354/1-s2.0-S0301479710004354-main.pdf?_tid=3faafd84-adba-11e3-a0b0-00000aab0f01&acdnat=1395050299_284c46dc4eb7922dfc2d28525554625e},
   year = {2011},
   type = {Journal Article}
}

@article{
   author = {Perrino, E. V. and Tomaselli, V. and Costa, R. and Pavone, P.},
   title = {Conservation status of habitats (Directive 92/43 EEC) of coastal and low hill belts in a Mediterranean biodiversity hot spot (Gargano - Italy)},
   journal = {Plant Biosystems},
   volume = {147},
   number = {4},
   pages = {1006-1028},
   ISSN = {1126-3504},
   DOI = {10.1080/11263504.2013.860052},
   url = {<Go to ISI>://WOS:000328536300016
http://www.tandfonline.com/doi/abs/10.1080/11263504.2013.860052
http://www.tandfonline.com/doi/pdf/10.1080/11263504.2013.860052},
   year = {2013},
   type = {Journal Article}
}

@article{
   author = {Petrosillo, I. and Semeraro, T. and Zurlini, G.},
   title = {Detecting the 'conservation effect' on the maintenance of natural capital flow in different natural parks},
   journal = {Ecological Economics},
   volume = {69},
   number = {5},
   pages = {1115-1123},
   ISSN = {0921-8009},
   DOI = {10.1016/j.ecolecon.2009.12.006},
   url = {<Go to ISI>://WOS:000276744400020
http://www.sciencedirect.com/science/article/pii/S0921800909005072
http://ac.els-cdn.com/S0921800909005072/1-s2.0-S0921800909005072-main.pdf?_tid=697d6118-e229-11e2-a732-00000aacb360&acdnat=1372668006_2d7a6f0ba0a2af868ecaa57d56a9fe09},
   year = {2010},
   type = {Journal Article}
}

@article{
   author = {Petrosillo, I. and Zaccarelli, N. and Semeraro, T. and Zurlini, G.},
   title = {The effectiveness of different conservation policies on the security of natural capital},
   journal = {Landscape and Urban Planning},
   volume = {89},
   number = {1-2},
   pages = {49-56},
   ISSN = {0169-2046},
   DOI = {10.1016/j.landurbplan.2008.10.003},
   url = {<Go to ISI>://WOS:000262829900007
http://www.sciencedirect.com/science/article/pii/S0169204608001631
http://ac.els-cdn.com/S0169204608001631/1-s2.0-S0169204608001631-main.pdf?_tid=3146c3cc-adba-11e3-a0b0-00000aab0f01&acdnat=1395050275_ce778bb22f1f907ac4fe043ca198f941},
   year = {2009},
   type = {Journal Article}
}

@article{
   author = {Pietrzyk-Kaszynska, A. and Cent, J. and Grodzinska-Jurczak, M. and Szymanska, M.},
   title = {Factors influencing perception of protected areas-The case of Natura 2000 in Polish Carpathian communities},
   journal = {Journal for Nature Conservation},
   volume = {20},
   number = {5},
   pages = {284-292},
   ISSN = {1617-1381},
   DOI = {10.1016/j.jnc.2012.05.005},
   url = {<Go to ISI>://WOS:000308743100005
http://www.sciencedirect.com/science/article/pii/S1617138112000556},
   year = {2012},
   type = {Journal Article}
}

@article{
   author = {Pinto, B. and Partidario, M.},
   title = {The History of the Establishment and Management Philosophies of the Portuguese Protected Areas: Combining Written Records and Oral History},
   journal = {Environmental Management},
   volume = {49},
   number = {4},
   pages = {788-801},
   ISSN = {0364-152X},
   DOI = {10.1007/s00267-012-9820-y},
   url = {<Go to ISI>://WOS:000302339300003
http://link.springer.com/article/10.1007%2Fs00267-012-9820-y
http://download.springer.com/static/pdf/566/art%253A10.1007%252Fs00267-012-9820-y.pdf?auth66=1395222912_e85c45d175a5bfd802a818886c476ba3&ext=.pdf},
   year = {2012},
   type = {Journal Article}
}

@article{
   author = {Pinto-Cruz, C. and Barbosa, A. M. and Molina, J. A. and Espirito-Santo, M. D.},
   title = {Biotic and abiotic parameters that distinguish types of temporary ponds in a Portuguese Mediterranean ecosystem},
   journal = {Ecological Indicators},
   volume = {11},
   number = {6},
   pages = {1658-1663},
   ISSN = {1470-160X},
   DOI = {10.1016/j.ecolind.2011.04.012},
   url = {<Go to ISI>://WOS:000292434100016
http://www.sciencedirect.com/science/article/pii/S1470160X11000938
http://ac.els-cdn.com/S1470160X11000938/1-s2.0-S1470160X11000938-main.pdf?_tid=2dfed812-adba-11e3-b27b-00000aab0f6b&acdnat=1395050270_4c3be53e308b648367e22d4880961d66},
   year = {2011},
   type = {Journal Article}
}

@article{
   author = {Pinto-Cruz, C. and Molina, J. A. and Barbour, M. and Silva, V. and Espirito-Santo, M. D.},
   title = {Plant communities as a tool in temporary ponds conservation in SW Portugal},
   journal = {Hydrobiologia},
   volume = {634},
   number = {1},
   pages = {11-24},
   ISSN = {0018-8158},
   DOI = {10.1007/s10750-009-9885-7},
   url = {<Go to ISI>://WOS:000269190100002
http://download.springer.com/static/pdf/797/art%253A10.1007%252Fs10750-009-9885-7.pdf?auth66=1395157178_df4cc627ded37a91c10c4cdc581a2b28&ext=.pdf},
   year = {2009},
   type = {Journal Article}
}

@article{
   author = {Piorr, A. and Ungaro, F. and Ciancaglini, A. and Happe, K. and Sahrbacher, A. and Sattler, C. and Uthes, S. and Zander, P.},
   title = {Integrated assessment of future CAP policies: land use changes, spatial patterns and targeting},
   journal = {Environmental Science & Policy},
   volume = {12},
   number = {8},
   pages = {1122-1136},
   ISSN = {1462-9011},
   DOI = {10.1016/j.envsci.2009.01.001},
   url = {<Go to ISI>://WOS:000272283800006
http://www.sciencedirect.com/science/article/pii/S1462901109000124
http://ac.els-cdn.com/S1462901109000124/1-s2.0-S1462901109000124-main.pdf?_tid=25d687a2-adba-11e3-961e-00000aacb35d&acdnat=1395050256_8f61793ae64831764186fe62edfcdaef},
   year = {2009},
   type = {Journal Article}
}

@article{
   author = {Piquer-Rodriguez, M. and Kuemmerle, T. and Alcaraz-Segura, D. and Zurita-Milla, R. and Cabello, J.},
   title = {Future land use effects on the connectivity of protected area networks in southeastern Spain},
   journal = {Journal for Nature Conservation},
   volume = {20},
   number = {6},
   pages = {326-336},
   ISSN = {1617-1381},
   DOI = {10.1016/j.jnc.2012.07.001},
   url = {<Go to ISI>://WOS:000310696300002
http://www.sciencedirect.com/science/article/pii/S1617138112000647},
   year = {2012},
   type = {Journal Article}
}

@article{
   author = {Pisanu, S. and Filigheddu, R. and Farris, E.},
   title = {The conservation status of an endemic species of northern Sardinia: Centaurea horrida Badaro (Asteraceae)},
   journal = {Plant Biosystems},
   volume = {143},
   number = {2},
   pages = {275-282},
   ISSN = {1126-3504},
   DOI = {10.1080/11263500902722493},
   url = {<Go to ISI>://WOS:000272170900006
http://www.tandfonline.com/doi/abs/10.1080/11263500902722493
http://www.tandfonline.com/doi/pdf/10.1080/11263500902722493},
   year = {2009},
   type = {Journal Article}
}

@article{
   author = {Platteeuw, M. and Foppen, R. P. B. and van Eerden, M. R.},
   title = {The need for future wetland bird studies: scales of habitat use as input for ecological restoration and spatial water management},
   journal = {Ardea},
   volume = {98},
   number = {3},
   pages = {403-416},
   ISSN = {0373-2266},
   DOI = {10.5253/078.098.0314},
   url = {<Go to ISI>://WOS:000286546300014
http://www.bioone.org/doi/abs/10.5253/078.098.0314},
   year = {2010},
   type = {Journal Article}
}

@article{
   author = {Poirazidis, K. and Schindler, S. and Kakalis, E. and Ruiz, C. and Bakaloudis, D. E. and Scandolara, C. and Eastham, C. and Hristov, H. and Catsadorakis, G.},
   title = {POPULATION ESTIMATES FOR THE DIVERSE RAPTOR ASSEMBLAGE OF DADIA NATIONAL PARK, GREECE},
   journal = {Ardeola},
   volume = {58},
   number = {1},
   pages = {3-17},
   ISSN = {0570-7358},
   url = {<Go to ISI>://WOS:000291577700001},
   year = {2011},
   type = {Journal Article}
}

@article{
   author = {Pokluda, P. and Hauck, D. and Cizek, L.},
   title = {Importance of marginal habitats for grassland diversity: fallows and overgrown tall-grass steppe as key habitats of endangered ground-beetle Carabus hungaricus},
   journal = {Insect Conservation and Diversity},
   volume = {5},
   number = {1},
   pages = {27-36},
   ISSN = {1752-458X},
   DOI = {10.1111/j.1752-4598.2011.00146.x},
   url = {<Go to ISI>://WOS:000298983600004
http://onlinelibrary.wiley.com/doi/10.1111/j.1752-4598.2011.00146.x/abstract},
   year = {2012},
   type = {Journal Article}
}

@article{
   author = {Porst, G. and Irvine, K.},
   title = {Distinctiveness of macroinvertebrate communities in turloughs (temporary ponds) and their response to environmental variables},
   journal = {Aquatic Conservation-Marine and Freshwater Ecosystems},
   volume = {19},
   number = {4},
   pages = {456-465},
   ISSN = {1052-7613},
   DOI = {10.1002/aqc.1016},
   url = {<Go to ISI>://WOS:000267108900010
http://onlinelibrary.wiley.com/doi/10.1002/aqc.1016/abstract},
   year = {2009},
   type = {Journal Article}
}

@article{
   author = {Porst, G. and Irvine, K.},
   title = {Implications of the spatial variability of macroinvertebrate communities for monitoring of ephemeral lakes. An example from turloughs},
   journal = {Hydrobiologia},
   volume = {636},
   number = {1},
   pages = {421-438},
   ISSN = {0018-8158},
   DOI = {10.1007/s10750-009-9971-x},
   url = {<Go to ISI>://WOS:000272029700035
http://link.springer.com/article/10.1007%2Fs10750-009-9971-x
http://download.springer.com/static/pdf/748/art%253A10.1007%252Fs10750-009-9971-x.pdf?auth66=1395222845_beb909a7a8dc5ba22ea30cb8efa83d86&ext=.pdf},
   year = {2009},
   type = {Journal Article}
}

@article{
   author = {Prajs, B. and Antkowiak, W.},
   title = {Grassland Ecosystems in the Varied Hydrological and Ecological Conditions of the Kulawa River Valley},
   journal = {Polish Journal of Environmental Studies},
   volume = {19},
   number = {1},
   pages = {131-139},
   ISSN = {1230-1485},
   url = {<Go to ISI>://WOS:000275881500016},
   year = {2010},
   type = {Journal Article}
}

@article{
   author = {Prazan, J. and Ratinger, T. and Krumalova, V.},
   title = {The evolution of nature conservation policy in the Czech Republic - challenges of europeanisation in the White Carpathians Protected Landscape Area},
   journal = {Land Use Policy},
   volume = {22},
   number = {3},
   pages = {235-243},
   ISSN = {0264-8377},
   DOI = {10.1016/j.landusepol.2003.09.010},
   url = {<Go to ISI>://WOS:000230254700006
http://www.sciencedirect.com/science/article/pii/S0264837704000420
http://ac.els-cdn.com/S0264837704000420/1-s2.0-S0264837704000420-main.pdf?_tid=1809c3e6-adba-11e3-bc1b-00000aacb35e&acdnat=1395050233_af12d2665a27299ab52e97555f59b243},
   year = {2005},
   type = {Journal Article}
}

@article{
   author = {Pröbstl, U.},
   title = {NATURA 2000 - The influence of the European directives on the development of nature-based sport and outdoor recreation in mountain areas},
   journal = {Journal for Nature Conservation},
   volume = {11},
   number = {4},
   pages = {340-345},
   DOI = {10.1078/1617-1381-00066},
   url = {http://www.scopus.com/inward/record.url?eid=2-s2.0-1442291071&partnerID=40&md5=cc64a94b0eeee344d76d6c72934e5eca},
   year = {2003},
   type = {Journal Article}
}

@article{
   author = {Puente, A. and Juanes, J. A.},
   title = {Testing taxonomic resolution, data transformation and selection of species for monitoring macroalgae communities},
   journal = {Estuarine Coastal and Shelf Science},
   volume = {78},
   number = {2},
   pages = {327-340},
   ISSN = {0272-7714},
   DOI = {10.1016/j.ecss.2007.12.006},
   url = {<Go to ISI>://WOS:000256465800008
http://www.sciencedirect.com/science/article/pii/S0272771407005483
http://ac.els-cdn.com/S0272771407005483/1-s2.0-S0272771407005483-main.pdf?_tid=fd9645f2-adb9-11e3-870d-00000aab0f02&acdnat=1395050188_bbfb3bce47dcbae1e2a6bd7b843bdb03},
   year = {2008},
   type = {Journal Article}
}

@article{
   author = {Pullin, A. S. and Baldi, A. and Can, O. E. and Dieterich, M. and Kati, V. and Livoreil, B. and Lovei, G. and Mihok, B. and Nevin, O. and Selva, N. and Sousa-Pinto, I.},
   title = {Conservation Focus on Europe: Major Conservation Policy Issues That Need to Be Informed by Conservation Science},
   journal = {Conservation Biology},
   volume = {23},
   number = {4},
   pages = {818-824},
   ISSN = {0888-8892},
   DOI = {10.1111/j.1523-1739.2009.01283.x},
   url = {<Go to ISI>://WOS:000268028800011
http://onlinelibrary.wiley.com/doi/10.1111/j.1523-1739.2009.01283.x/abstract},
   year = {2009},
   type = {Journal Article}
}

@article{
   author = {Rainho, A. and Palmeirim, J. M.},
   title = {Prioritizing conservation areas around multispecies bat colonies using spatial modeling},
   journal = {Animal Conservation},
   volume = {16},
   number = {4},
   pages = {438-448},
   ISSN = {1367-9430},
   DOI = {10.1111/acv.12013},
   url = {<Go to ISI>://WOS:000323101700012
http://onlinelibrary.wiley.com/doi/10.1111/acv.12013/abstract},
   year = {2013},
   type = {Journal Article}
}

@article{
   author = {Ramirez, J. A. and Diaz, M.},
   title = {The role of temporal shrub encroachment for the maintenance of Spanish holm oak Quercus ilex dehesas},
   journal = {Forest Ecology and Management},
   volume = {255},
   number = {5-6},
   pages = {1976-1983},
   ISSN = {0378-1127},
   DOI = {10.1016/j.foreco.2007.12.019},
   url = {<Go to ISI>://WOS:000254597700065
http://www.sciencedirect.com/science/article/pii/S0378112707009590
http://ac.els-cdn.com/S0378112707009590/1-s2.0-S0378112707009590-main.pdf?_tid=f1c39bb2-adb9-11e3-ab35-00000aacb35d&acdnat=1395050168_7fbd5e893bce855fe3405da80ef08526},
   year = {2008},
   type = {Journal Article}
}

@article{
   author = {Ranius, T.},
   title = {Osmoderma eremita as an indicator of species richness of beetles in tree hollows},
   journal = {Biodiversity and Conservation},
   volume = {11},
   number = {5},
   pages = {931-941},
   ISSN = {0960-3115},
   DOI = {10.1023/a:1015364020043},
   url = {<Go to ISI>://WOS:000175420200009
http://link.springer.com/article/10.1023%2FA%3A1015364020043
http://download.springer.com/static/pdf/814/art%253A10.1023%252FA%253A1015364020043.pdf?auth66=1395222793_129901d0c30c8b311797561e62f611a4&ext=.pdf},
   year = {2002},
   type = {Journal Article}
}

@article{
   author = {Regan, E. C. and Skeffington, M. S. and Gormally, M. J.},
   title = {Wetland plant communities of turloughs in southeast Galway/north Clare, Ireland in relation to environmental factors},
   journal = {Aquatic Botany},
   volume = {87},
   number = {1},
   pages = {22-30},
   ISSN = {0304-3770},
   DOI = {10.1016/j.aquabot.2007.01.011},
   url = {<Go to ISI>://WOS:000247164600004
http://www.sciencedirect.com/science/article/pii/S0304377007000277
http://ac.els-cdn.com/S0304377007000277/1-s2.0-S0304377007000277-main.pdf?_tid=e1547152-adb9-11e3-8c33-00000aacb360&acdnat=1395050141_8f528dcfa59b1e90bf14a3c2d7a7c73b},
   year = {2007},
   type = {Journal Article}
}

@article{
   author = {Reid, N. and Dingerkus, S. K. and Stone, R. E. and Pietravalle, S. and Kelly, R. and Buckley, J. and Beebee, T. J. C. and Marnell, F. and Wilkinson, J. W.},
   title = {Population enumeration and assessing conservation status in a widespread amphibian: a case study of Rana temporaria in Ireland},
   journal = {Animal Conservation},
   volume = {16},
   number = {5},
   pages = {519-527},
   ISSN = {1367-9430},
   DOI = {10.1111/acv.12022},
   url = {<Go to ISI>://WOS:000330037000008
http://onlinelibrary.wiley.com/doi/10.1111/acv.12022/abstract},
   year = {2013},
   type = {Journal Article}
}

@article{
   author = {Reid, N. and Keys, A. and Preston, J. S. and Moorkens, E. and Roberts, D. and Wilson, C. D.},
   title = {Conservation status and reproduction of the critically endangered freshwater pearl mussel (Margaritifera margaritifera) in Northern Ireland},
   journal = {Aquatic Conservation-Marine and Freshwater Ecosystems},
   volume = {23},
   number = {4},
   pages = {571-581},
   ISSN = {1052-7613},
   DOI = {10.1002/aqc.2306},
   url = {<Go to ISI>://WOS:000321821300010
http://onlinelibrary.wiley.com/doi/10.1002/aqc.2306/abstract},
   year = {2013},
   type = {Journal Article}
}

@article{
   author = {Reid, N. and Lundy, M. G. and Hayden, B. and Lynn, D. and Marnell, F. and McDonald, R. A. and Montgomery, W. I.},
   title = {Detecting detectability: identifying and correcting bias in binary wildlife surveys demonstrates their potential impact on conservation assessments},
   journal = {European Journal of Wildlife Research},
   volume = {59},
   number = {6},
   pages = {869-879},
   ISSN = {1612-4642},
   DOI = {10.1007/s10344-013-0741-8},
   url = {<Go to ISI>://WOS:000327097000010
http://link.springer.com/article/10.1007%2Fs10344-013-0741-8
http://download.springer.com/static/pdf/257/art%253A10.1007%252Fs10344-013-0741-8.pdf?auth66=1395222745_d44019136d866c3ced08fb79b73a885f&ext=.pdf},
   year = {2013},
   type = {Journal Article}
}

@article{
   author = {Rekola, M. and Pouta, E. and Kuuluvainen, J. and Tahvonen, O. and Li, C. Z.},
   title = {Incommensurable preferences in contingent valuation: the case of Natura 2000 Network in Finland},
   journal = {Environmental Conservation},
   volume = {27},
   number = {3},
   pages = {260-268},
   ISSN = {0376-8929},
   DOI = {10.1017/s0376892900000291},
   url = {<Go to ISI>://WOS:000166150700006
http://journals.cambridge.org/action/displayAbstract?fromPage=online&aid=60999},
   year = {2000},
   type = {Journal Article}
}

@article{
   author = {Ribeiro, S. and Ladero, M. and Espirito-Santo, M. D.},
   title = {Patterns of floristic composition of Mediterranean meadows and mesophytic grasslands in eastern Continental Portugal},
   journal = {Plant Biosystems},
   volume = {147},
   number = {4},
   pages = {874-892},
   ISSN = {1126-3504},
   DOI = {10.1080/11263504.2013.788571},
   url = {<Go to ISI>://WOS:000328536300003
http://www.tandfonline.com/doi/abs/10.1080/11263504.2013.788571},
   year = {2013},
   type = {Journal Article}
}

@article{
   author = {Rodder, D. and Schulte, U.},
   title = {Potential loss of genetic variability despite well established network of reserves: the case of the Iberian endemic lizard Lacerta schreiberi},
   journal = {Biodiversity and Conservation},
   volume = {19},
   number = {9},
   pages = {2651-2666},
   ISSN = {0960-3115},
   DOI = {10.1007/s10531-010-9865-2},
   url = {<Go to ISI>://WOS:000279682700013
http://link.springer.com/article/10.1007%2Fs10531-010-9865-2
http://download.springer.com/static/pdf/966/art%253A10.1007%252Fs10531-010-9865-2.pdf?auth66=1395222726_1c329944b2eca343c1a6d9b2d6773498&ext=.pdf},
   year = {2010},
   type = {Journal Article}
}

@article{
   author = {Roder, D. and Kiehl, K.},
   title = {Population structure and population dynamic of Pulsatilla patens (L.) Mill. in relation to vegetation characteristics},
   journal = {Flora},
   volume = {201},
   number = {6},
   pages = {499-507},
   ISSN = {0367-2530},
   DOI = {10.1016/j.flora.2005.11.001},
   url = {<Go to ISI>://WOS:000241000100009
http://www.sciencedirect.com/science/article/pii/S0367253006000351
http://ac.els-cdn.com/S0367253006000351/1-s2.0-S0367253006000351-main.pdf?_tid=ea36aa42-adb9-11e3-8591-00000aab0f26&acdnat=1395050156_5b4a317645c936f51c954e10c94b7c45},
   year = {2006},
   type = {Journal Article}
}

@article{
   author = {Rodriguez-Oubina, J. and Izco, J. and Ramil, P.},
   title = {Phytosociological characterization of Sphagnum pylaesii Brid. communities in Northwest Spain},
   journal = {Acta Botanica Gallica},
   volume = {148},
   number = {3},
   pages = {201-213},
   ISSN = {1253-8078},
   url = {<Go to ISI>://WOS:000172203700004
http://www.tandfonline.com/doi/pdf/10.1080/12538078.2001.10515888},
   year = {2001},
   type = {Journal Article}
}

@article{
   author = {Roeder, N. and Lederbogen, D. and Trautner, J. and Bergamini, A. and Stofer, S. and Scheidegger, C.},
   title = {The impact of changing agricultural policies on jointly used rough pastures in the Bavarian Pre-Alps: An economic and ecological scenario approach},
   journal = {Ecological Economics},
   volume = {69},
   number = {12},
   pages = {2435-2447},
   ISSN = {0921-8009},
   DOI = {10.1016/j.ecolecon.2010.07.013},
   url = {<Go to ISI>://WOS:000283700900016
http://www.sciencedirect.com/science/article/pii/S092180091000279X
http://ac.els-cdn.com/S092180091000279X/1-s2.0-S092180091000279X-main.pdf?_tid=c90dedbc-adb9-11e3-a4af-00000aacb362&acdnat=1395050100_3c546f14f1368dfce83e02168601da0e},
   year = {2010},
   type = {Journal Article}
}

@article{
   author = {Romero, M. I. and Ramil, P. and Rubinos, M.},
   title = {Conservation status of Eryngium viviparum Gay},
   journal = {Acta Botanica Gallica},
   volume = {151},
   number = {1},
   pages = {55-64},
   ISSN = {1253-8078},
   url = {<Go to ISI>://WOS:000220742200004
http://www.tandfonline.com/doi/pdf/10.1080/12538078.2004.10516020},
   year = {2004},
   type = {Journal Article}
}

@article{
   author = {Rosa, H. D. and Da Silva, J. M.},
   title = {From environmental ethics to nature conservation policy: Natura 2000 and the burden of proof},
   journal = {Journal of Agricultural & Environmental Ethics},
   volume = {18},
   number = {2},
   pages = {107-130},
   ISSN = {1187-7863},
   DOI = {10.1007/s10806-005-0634-2},
   url = {<Go to ISI>://WOS:000230027400002
http://download.springer.com/static/pdf/586/art%253A10.1007%252Fs10806-005-0634-2.pdf?auth66=1360565559_a038191344169dee8d03fbdc7c26375a&ext=.pdf},
   year = {2005},
   type = {Journal Article}
}

@article{
   author = {Rosati, L. and Marignani, M. and Blasi, C.},
   title = {A gap analysis comparing Natura 2000 vs National Protected Area network with potential natural vegetation},
   journal = {Community Ecology},
   volume = {9},
   number = {2},
   pages = {147-154},
   ISSN = {1585-8553},
   DOI = {10.1556/ComEc.9.2008.2.3},
   url = {<Go to ISI>://WOS:000261596400003
http://www.akademiai.com/content/wv03352205327462/?genre=article&id=doi%3a10.1556%2fComEc.9.2008.2.3},
   year = {2008},
   type = {Journal Article}
}

@article{
   author = {Rosen, T. and Bath, A.},
   title = {Transboundary management of large carnivores in Europe: from incident to opportunity},
   journal = {Conservation Letters},
   volume = {2},
   number = {3},
   pages = {109-114},
   ISSN = {1755-263X},
   DOI = {10.1111/j.1755-263X.2009.00054.x},
   url = {<Go to ISI>://WOS:000279223500002
http://onlinelibrary.wiley.com/doi/10.1111/j.1755-263X.2009.00054.x/abstract},
   year = {2009},
   type = {Journal Article}
}

@article{
   author = {Rowell, T. A.},
   title = {Management planning guidance for protected sites in the UK; a comparison of formats and definitions in nine guides},
   journal = {Journal for Nature Conservation},
   volume = {17},
   number = {2},
   pages = {99-111},
   ISSN = {1617-1381},
   DOI = {10.1016/j.jnc.2008.12.005},
   url = {<Go to ISI>://WOS:000266683900004
http://www.sciencedirect.com/science/article/pii/S1617138108000642
http://ac.els-cdn.com/S1617138108000642/1-s2.0-S1617138108000642-main.pdf?_tid=bd5ff082-adb9-11e3-a827-00000aab0f26&acdnat=1395050081_322712cf663c5a7aa8b480ed62b85df2},
   year = {2009},
   type = {Journal Article}
}

@article{
   author = {Rozbrojova, Z. and Hajek, M. and Hajek, O.},
   title = {Vegetation diversity of mesic meadows and pastures in the West Carpathians},
   journal = {Preslia},
   volume = {82},
   number = {3},
   pages = {307-332},
   ISSN = {0032-7786},
   url = {<Go to ISI>://WOS:000281933600003},
   year = {2010},
   type = {Journal Article}
}

@article{
   author = {Rubio-Salcedo, M. and Martinez, I. and Carreno, F. and Escudero, A.},
   title = {Poor effectiveness of the Natura 2000 network protecting Mediterranean lichen species},
   journal = {Journal for Nature Conservation},
   volume = {21},
   number = {1},
   pages = {1-9},
   ISSN = {1617-1381},
   DOI = {10.1016/j.jnc.2012.06.001},
   url = {<Go to ISI>://WOS:000316729400001},
   year = {2013},
   type = {Journal Article}
}

@article{
   author = {Rudner, M.},
   title = {Ephemeral Wetland Vegetation in Mediterranean Heathland and Maquis Communities},
   journal = {Wetlands},
   volume = {31},
   number = {3},
   pages = {551-562},
   ISSN = {0277-5212},
   DOI = {10.1007/s13157-011-0165-8},
   url = {<Go to ISI>://WOS:000290681200010
http://link.springer.com/article/10.1007%2Fs13157-011-0165-8
http://download.springer.com/static/pdf/218/art%253A10.1007%252Fs13157-011-0165-8.pdf?auth66=1395222664_edb49341b2e80872c195b39391e1f438&ext=.pdf},
   year = {2011},
   type = {Journal Article}
}

@article{
   author = {Russo, P. and Carullo, L. and Riguccio, L. and Tomaselli, G.},
   title = {Identification of landscapes for drafting Natura 2000 network Management Plans: A case study in Sicily},
   journal = {Landscape and Urban Planning},
   volume = {101},
   number = {3},
   pages = {228-243},
   ISSN = {0169-2046},
   DOI = {10.1016/j.landurbplan.2011.02.028},
   url = {http://www.scopus.com/inward/record.url?eid=2-s2.0-79955662614&partnerID=40&md5=5d3f3870019b4e8e65bc6d37258d19fa},
   year = {2011},
   type = {Journal Article}
}

@article{
   author = {Ryder, C. and Moran, J. and Mc Donnell, R. and Gormally, M.},
   title = {Conservation implications of grazing practices on the plant and dipteran communities of a turlough in Co. Mayo, Ireland},
   journal = {Biodiversity and Conservation},
   volume = {14},
   number = {1},
   pages = {187-204},
   ISSN = {0960-3115},
   DOI = {10.1007/s10531-005-5045-1},
   url = {<Go to ISI>://WOS:000226929700010
http://link.springer.com/article/10.1007%2Fs10531-005-5045-1
http://download.springer.com/static/pdf/725/art%253A10.1007%252Fs10531-005-5045-1.pdf?auth66=1395222657_17ce1b2acd90cf06fcc31d7c3d35f7f7&ext=.pdf},
   year = {2005},
   type = {Journal Article}
}

@article{
   author = {Saiz, J. C. M. and Lozano, F. D. and Ollero, H. S.},
   title = {Recent progress in conservation of threatened Spanish vascular flora: a critical review},
   journal = {Biological Conservation},
   volume = {113},
   number = {3},
   pages = {419-431},
   ISSN = {0006-3207},
   DOI = {10.1016/s0006-3207(03)00128-9},
   url = {<Go to ISI>://WOS:000184878000009
http://www.sciencedirect.com/science/article/pii/S0006320703001289},
   year = {2003},
   type = {Journal Article}
}

@article{
   author = {Salvatori, V. and Mertens, A. D.},
   title = {Damage prevention methods in Europe: experiences from LIFE nature projects},
   journal = {Hystrix-Italian Journal of Mammalogy},
   volume = {23},
   number = {1},
   pages = {73-79},
   ISSN = {0394-1914},
   DOI = {10.4404/hystrix-23.1-4548},
   url = {<Go to ISI>://WOS:000320412900009
http://www.italian-journal-of-mammalogy.it/article/download/4548/pdf},
   year = {2012},
   type = {Journal Article}
}

@article{
   author = {Sanchez-Fernandez, D. and Abellan, P. and Picazo, F. and Millan, A. and Ribera, I. and Lobo, J. M.},
   title = {Do protected areas represent species' optimal climatic conditions? A test using Iberian water beetles},
   journal = {Diversity and Distributions},
   volume = {19},
   number = {11},
   pages = {1407-1417},
   ISSN = {1366-9516},
   DOI = {10.1111/ddi.12104},
   url = {<Go to ISI>://WOS:000325542600006
http://onlinelibrary.wiley.com/doi/10.1111/ddi.12104/abstract},
   year = {2013},
   type = {Journal Article}
}

@article{
   author = {Sanchez-Fernandez, D. and Abellan, P. and Velasco, J. and Millan, A.},
   title = {Selecting areas to protect the biodiversity of aquatic ecosystems in a semiarid Mediterranean region using water beetles},
   journal = {Aquatic Conservation-Marine and Freshwater Ecosystems},
   volume = {14},
   number = {5},
   pages = {465-479},
   ISSN = {1052-7613},
   DOI = {10.1002/aqc.633},
   url = {<Go to ISI>://WOS:000224256600004
http://onlinelibrary.wiley.com/doi/10.1002/aqc.633/abstract},
   year = {2004},
   type = {Journal Article}
}

@article{
   author = {Sanchez-Fernandez, D. and Bilton, D. T. and Abellan, P. and Ribera, I. and Vezasco, J. and Millan, A.},
   title = {Are the endemic water beetles of the Iberian Peninsula and the Balearic Islands effectively protected?},
   journal = {Biological Conservation},
   volume = {141},
   number = {6},
   pages = {1612-1627},
   ISSN = {0006-3207},
   DOI = {10.1016/j.biocon.2008.04.005},
   url = {<Go to ISI>://WOS:000257536100016
http://www.sciencedirect.com/science/article/pii/S0006320708001341
http://ac.els-cdn.com/S0006320708001341/1-s2.0-S0006320708001341-main.pdf?_tid=90835d9c-adb9-11e3-bafa-00000aacb35e&acdnat=1395050005_43d407d6eece8e6ee002e32e3369526f},
   year = {2008},
   type = {Journal Article}
}

@article{
   author = {Sanchez-Hernandez, C. and Boyd, D. S. and Foody, G. M.},
   title = {Mapping specific habitats from remotely sensed imagery: Support vector machine and support vector data description based classification of coastal saltmarsh habitats},
   journal = {Ecological Informatics},
   volume = {2},
   number = {2},
   pages = {83-88},
   ISSN = {1574-9541},
   DOI = {10.1016/j.ecoinf.2007.04.003},
   url = {<Go to ISI>://WOS:000249940600003
http://www.sciencedirect.com/science/article/pii/S157495410700026X
http://ac.els-cdn.com/S157495410700026X/1-s2.0-S157495410700026X-main.pdf?_tid=85f76b20-adb9-11e3-870d-00000aab0f02&acdnat=1395049988_14b335ca65d18badc428dc4cd460aea4},
   year = {2007},
   type = {Journal Article}
}

@article{
   author = {Sandor, A. D. and Domsa, C.},
   title = {Special Protected Areas for Conservation of Romania' Forest Birds: Status Assessment and Possible Expansion using Predictive Tools},
   journal = {Acta Zoologica Bulgarica},
   volume = {64},
   number = {4},
   pages = {367-374},
   ISSN = {0324-0770},
   url = {<Go to ISI>://WOS:000314137200005},
   year = {2012},
   type = {Journal Article}
}

@article{
   author = {Santangeli, A. and Wistbacka, R. and Hanski, I. K. and Laaksonen, T.},
   title = {Ineffective enforced legislation for nature conservation: A case study with Siberian flying squirrel and forestry in a boreal landscape},
   journal = {Biological Conservation},
   volume = {157},
   pages = {237-244},
   ISSN = {0006-3207},
   DOI = {10.1016/j.biocon.2012.09.012},
   url = {<Go to ISI>://WOS:000316651200028
http://www.sciencedirect.com/science/article/pii/S0006320712004077
http://ac.els-cdn.com/S0006320712004077/1-s2.0-S0006320712004077-main.pdf?_tid=9488b8f6-adb9-11e3-8cb0-00000aacb360&acdnat=1395050012_68af5f51f34fa81d1a314c3ce0f6339d},
   year = {2013},
   type = {Journal Article}
}

@article{
   author = {Santi, E. and Mari, E. and Piazzini, S. and Renzi, M. and Bacaro, G. and Maccherini, S.},
   title = {Dependence of animal diversity on plant diversity and environmental factors in farmland ponds},
   journal = {Community Ecology},
   volume = {11},
   number = {2},
   pages = {232-241},
   ISSN = {1585-8553},
   DOI = {10.1556/ComEc.11.2010.2.12},
   url = {<Go to ISI>://WOS:000285384700005
http://www.akademiai.com/content/nh350123361u2872/?genre=article&id=doi%3a10.1556%2fComEc.11.2010.2.12},
   year = {2010},
   type = {Journal Article}
}

@article{
   author = {Santoro, R. and Carboni, M. and Carranza, M. L. and Acosta, A. T. R.},
   title = {Focal species diversity patterns can provide diagnostic information on plant invasions},
   journal = {Journal for Nature Conservation},
   volume = {20},
   number = {2},
   pages = {85-91},
   ISSN = {1617-1381},
   DOI = {10.1016/j.jnc.2011.08.003},
   url = {<Go to ISI>://WOS:000300988300004
http://www.sciencedirect.com/science/article/pii/S1617138111000495
http://ac.els-cdn.com/S1617138111000495/1-s2.0-S1617138111000495-main.pdf?_tid=7d2b66b8-adb9-11e3-b5d6-00000aacb360&acdnat=1395049973_de061ea07db9ed64d781383d0fa7b4d1},
   year = {2012},
   type = {Journal Article}
}

@article{
   author = {Santos, K. C. and Pino, J. and Roda, F. and Guirado, M. and Ribas, J.},
   title = {Beyond the reserves: The role of non-protected rural areas for avifauna conservation in the area of Barcelona (NE of Spain)},
   journal = {Landscape and Urban Planning},
   volume = {84},
   number = {2},
   pages = {140-151},
   ISSN = {0169-2046},
   DOI = {10.1016/j.landurbplan.2007.07.004},
   url = {<Go to ISI>://WOS:000253275300004
http://www.sciencedirect.com/science/article/pii/S0169204607001673
http://ac.els-cdn.com/S0169204607001673/1-s2.0-S0169204607001673-main.pdf?_tid=78e5a35c-adb9-11e3-bc13-00000aab0f02&acdnat=1395049966_70c94e8498f05da0de0b6f4f2911f73e},
   year = {2008},
   type = {Journal Article}
}

@article{
   author = {Sarvasova, Z. and Salka, J. and Dobsinska, Z.},
   title = {Mechanism of cross-sectoral coordination between nature protection and forestry in the Natura 2000 formulation process in Slovakia},
   journal = {Journal of Environmental Management},
   volume = {127},
   pages = {S65-S72},
   ISSN = {0301-4797},
   DOI = {10.1016/j.jenvman.2012.06.005},
   url = {<Go to ISI>://WOS:000324227900008
http://www.sciencedirect.com/science/article/pii/S0301479712003088
http://ac.els-cdn.com/S0301479712003088/1-s2.0-S0301479712003088-main.pdf?_tid=715542a0-adb9-11e3-807e-00000aab0f01&acdnat=1395049953_b98ae34c7024c03b43e7775a2e8236ba},
   year = {2013},
   type = {Journal Article}
}

@article{
   author = {Sastre, P. and Ponce, C. and Palacin, C. and Martin, C. A. and Alonso, J. C.},
   title = {Disturbances to great bustards (Otis tarda) in central Spain: human activities, bird responses and management implications},
   journal = {European Journal of Wildlife Research},
   volume = {55},
   number = {4},
   pages = {425-432},
   ISSN = {1612-4642},
   DOI = {10.1007/s10344-009-0254-7},
   url = {<Go to ISI>://WOS:000268309900012
http://link.springer.com/article/10.1007%2Fs10344-009-0254-7
http://download.springer.com/static/pdf/550/art%253A10.1007%252Fs10344-009-0254-7.pdf?auth66=1395222568_a8915417c4ff96dc81a2f0074b4fe8c5&ext=.pdf},
   year = {2009},
   type = {Journal Article}
}

@article{
   author = {Saura, S. and Pascual-Hortal, L.},
   title = {A new habitat availability index to integrate connectivity in landscape conservation planning: Comparison with existing indices and application to a case study},
   journal = {Landscape and Urban Planning},
   volume = {83},
   number = {2-3},
   pages = {91-103},
   ISSN = {0169-2046},
   DOI = {10.1016/j.landurbplan.2007.03.005},
   url = {<Go to ISI>://WOS:000251814200001
http://www.sciencedirect.com/science/article/pii/S0169204607000709
http://ac.els-cdn.com/S0169204607000709/1-s2.0-S0169204607000709-main.pdf?_tid=753fcd36-adb9-11e3-8217-00000aab0f01&acdnat=1395049960_8d8b02d1d7c06dba0d90823a69ce25cf},
   year = {2007},
   type = {Journal Article}
}

@article{
   author = {Schaefer, H. and Carine, M. A. and Rumsey, F. J.},
   title = {From european priority species to invasive weed: Marsilea azorica (Marsileaceae) is a misidentified alien},
   journal = {Systematic Botany},
   volume = {36},
   number = {4},
   pages = {845-853},
   ISSN = {0363-6445},
   DOI = {10.1600/036364411x604868},
   url = {<Go to ISI>://WOS:000297182900004
http://www.ingentaconnect.com/content/aspt/sb/2011/00000036/00000004/art00004?token=00581ee6a8319b9e82bfb95a666f3a7b6c7b4038763147744c23782549264f655d375c6b68763050217b2612
http://www.ingentaconnect.com/content/aspt/sb/2011/00000036/00000004/art00004?token=0050179514ec94c6720297d7634777b494a75245a7b432c746d3f6a4b4b6e6e42576b64273840fd7
http://www.ingentaconnect.com/content/aspt/sb/2011/00000036/00000004/art00004?token=00511914f1b3df3827e41225f40384d2c206766763f256f502a576b34272c5f7b3d6d3f4e4b34dfde
http://www.ingentaconnect.com/content/aspt/sb/2011/00000036/00000004/art00004?token=005016262a64aa437a63736a6f3847415d3e66347745494a6f644a467c79675d7c4e7247703e5561
http://www.ingentaconnect.com/content/aspt/sb/2011/00000036/00000004/art00004?token=00621f9f2019d0abf2c796d6720297d7634777b2a4a6c7a4038593b476d3f6a4b4b6e6e42576b642738b125ea14f9a2a45
http://www.ingentaconnect.com/content/aspt/sb/2011/00000036/00000004/art00004?token=004a16d0e1fef667232d45232b5f246c6a5e577463217d743568293c6c567e504f58762f46
http://www.ingentaconnect.com/content/aspt/sb/2011/00000036/00000004/art00004?token=005216187d34037e41225f40384d2c4067214874256f2c2e576b34272c5f7b3d6d3f4e4b34f1f641cf
http://www.ingentaconnect.com/content/aspt/sb/2011/00000036/00000004/art00004?token=005c1f29c41fe7c88398ebc437a63736a6f3847745d76663c25503a566f644a467c79675d7c4e72477019444a35b
http://www.ingentaconnect.com/content/aspt/sb/2011/00000036/00000004/art00004?token=005b1ec933a167bbd15d36405847447b49792f2d40386f383a67474833757e6f3f2f2730673f582f6b4694eae14
http://www.ingentaconnect.com/content/aspt/sb/2011/00000036/00000004/art00004?token=004d1594ad7196720297d7634247b2a2b427a386a2d38406d3f6a4b4b6e6e42576b642738de7f},
   year = {2011},
   type = {Journal Article}
}

@article{
   author = {Schmeller, D. and Gruber, B. and Bauch, B. and Lanno, K. and Budrys, E. and Babij, V. and Juskaitis, R. and Sammul, M. and Varga, Z. and Henle, K.},
   title = {Determination of national conservation responsibilities for species conservation in regions with multiple political jurisdictions},
   journal = {Biodiversity and Conservation},
   volume = {17},
   number = {14},
   pages = {3607-3622},
   ISSN = {0960-3115},
   DOI = {10.1007/s10531-008-9439-8},
   url = {<Go to ISI>://WOS:000260938000021
http://download.springer.com/static/pdf/806/art%253A10.1007%252Fs10531-008-9439-8.pdf?auth66=1360565895_28e95c64ba1dc638caae9b96d55086fe&ext=.pdf
http://download.springer.com/static/pdf/806/art%253A10.1007%252Fs10531-008-9439-8.pdf?auth66=1360566005_eabd00c9c7ab6f93a9300549a35815d6&ext=.pdf},
   year = {2008},
   type = {Journal Article}
}

@article{
   author = {Schmieder, K.},
   title = {European lake shores in danger - concepts for a sustainable development},
   journal = {Limnologica},
   volume = {34},
   number = {1-2},
   pages = {3-14},
   ISSN = {0075-9511},
   DOI = {10.1016/s0075-9511(04)80016-1},
   url = {<Go to ISI>://WOS:000222030800002
http://ac.els-cdn.com/S0075951104800161/1-s2.0-S0075951104800161-main.pdf?_tid=0904a2c4-ad21-11e3-b71f-00000aab0f02&acdnat=1394984494_71a276bf2ac9d71b68abed3f59cbb05a},
   year = {2004},
   type = {Journal Article}
}

@article{
   author = {Schnittler, M. and Gunther, K. F.},
   title = {Central European vascular plants requiring priority conservation measures - an analysis from national Red Lists and distribution maps},
   journal = {Biodiversity and Conservation},
   volume = {8},
   number = {7},
   pages = {891-925},
   ISSN = {0960-3115},
   DOI = {10.1023/a:1008828704456},
   url = {<Go to ISI>://WOS:000081678800002
http://link.springer.com/article/10.1023%2FA%3A1008828704456
http://download.springer.com/static/pdf/568/art%253A10.1023%252FA%253A1008828704456.pdf?auth66=1395222552_3b52fd21cb3a75d209b063e8e22a841e&ext=.pdf},
   year = {1999},
   type = {Journal Article}
}

@article{
   author = {Sebastia, M. T. and Rodilla, M. and Sanchis, J. A. and Altur, V. and Gadea, I. and Falco, S.},
   title = {Influence of nutrient inputs from a wetland dominated by agriculture on the phytoplankton community in a shallow harbour at the Spanish Mediterranean coast},
   journal = {Agriculture Ecosystems & Environment},
   volume = {152},
   pages = {10-20},
   ISSN = {0167-8809},
   DOI = {10.1016/j.agee.2012.02.006},
   url = {<Go to ISI>://WOS:000303643900002
http://www.sciencedirect.com/science/article/pii/S0167880912000606
http://ac.els-cdn.com/S0167880912000606/1-s2.0-S0167880912000606-main.pdf?_tid=56907174-adb9-11e3-b6a5-00000aab0f27&acdnat=1395049908_73812d69c1cbbafb0a699d9123ccc4d1},
   year = {2012},
   type = {Journal Article}
}

@article{
   author = {Selva, N. and Kreft, S. and Kati, V. and Schluck, M. and Jonsson, B. G. and Mihok, B. and Okarma, H. and Ibisch, P. L.},
   title = {Roadless and low-traffic reas as conservation targets in Europe},
   journal = {Environmental Management},
   volume = {48},
   number = {5},
   pages = {865-877},
   ISSN = {0364-152X},
   DOI = {10.1007/s00267-011-9751-z},
   url = {<Go to ISI>://WOS:000295676100001
http://download.springer.com/static/pdf/269/art%253A10.1007%252Fs00267-011-9751-z.pdf?auth66=1360565690_ac6e9641bea45d6ec770e48dfa937985&ext=.pdf},
   year = {2011},
   type = {Journal Article}
}

@article{
   author = {Selvi, F. and Valleri, M.},
   title = {Cork oak woodlands in the north Tyrrhenian area (Italy): distribution and plant species diversity of a relict forest ecosystem},
   journal = {Biodiversity and Conservation},
   volume = {21},
   number = {12},
   pages = {3061-3078},
   ISSN = {0960-3115},
   DOI = {10.1007/s10531-012-0354-7},
   url = {<Go to ISI>://WOS:000309550000004
http://link.springer.com/article/10.1007%2Fs10531-012-0354-7
http://download.springer.com/static/pdf/477/art%253A10.1007%252Fs10531-012-0354-7.pdf?auth66=1395215917_7bd0be2befb5a3426db4552938965232&ext=.pdf},
   year = {2012},
   type = {Journal Article}
}

@article{
   author = {Seoane, J. and Justribo, J. H. and Garcia, F. and Retamar, J. and Rabadan, C. and Atienza, J. C.},
   title = {Habitat-suitability modelling to assess the effects of land-use changes on Dupont's lark Chersophilus duponti: A case study in the Layna Important Bird Area},
   journal = {Biological Conservation},
   volume = {128},
   number = {2},
   pages = {241-252},
   ISSN = {0006-3207},
   DOI = {10.1016/j.biocon.2005.09.032},
   url = {<Go to ISI>://WOS:000236015200010
http://www.sciencedirect.com/science/article/pii/S0006320705003952
http://ac.els-cdn.com/S0006320705003952/1-s2.0-S0006320705003952-main.pdf?_tid=ff5065ea-ada9-11e3-91f1-00000aacb360&acdnat=1395043319_0d9bb737517e1d4367b336dc522f05e8},
   year = {2006},
   type = {Journal Article}
}

@article{
   author = {Simonson, W. D. and Allen, H. D. and Coomes, D. A.},
   title = {Use of an Airborne Lidar System to Model Plant Species Composition and Diversity of Mediterranean Oak Forests},
   journal = {Conservation Biology},
   volume = {26},
   number = {5},
   pages = {840-850},
   ISSN = {0888-8892},
   DOI = {10.1111/j.1523-1739.2012.01869.x},
   url = {<Go to ISI>://WOS:000308484500010
http://onlinelibrary.wiley.com/doi/10.1111/j.1523-1739.2012.01869.x/abstract},
   year = {2012},
   type = {Journal Article}
}

@article{
   author = {Simonson, W. D. and Allen, H. D. and Coomes, D. A.},
   title = {Remotely sensed indicators of forest conservation status: Case study from a Natura 2000 site in southern Portugal},
   journal = {Ecological Indicators},
   volume = {24},
   pages = {636-647},
   ISSN = {1470-160X},
   DOI = {10.1016/j.ecolind.2012.08.024},
   url = {<Go to ISI>://WOS:000311059900071
http://www.sciencedirect.com/science/article/pii/S1470160X12003159},
   year = {2013},
   type = {Journal Article}
}

@article{
   author = {Skeffington, M. S. and Gormally, M.},
   title = {Turloughs: A mosaic of biodiversity and management systems unique to Ireland},
   journal = {Acta Carsologica},
   volume = {36},
   number = {2},
   pages = {217-222},
   ISSN = {0583-6050},
   url = {<Go to ISI>://WOS:000253068600005},
   year = {2007},
   type = {Journal Article}
}

@article{
   author = {Skeffington, M. S. and Moran, J. and O Connor, A. and Regan, E. and Coxon, C. E. and Scott, N. E. and Gormally, M.},
   title = {Ttirloughs - Ireland's unique wetland habitat},
   journal = {Biological Conservation},
   volume = {133},
   number = {3},
   pages = {265-290},
   ISSN = {0006-3207},
   DOI = {10.1016/j.biocon.2006.06.019},
   url = {<Go to ISI>://WOS:000242797500001
http://www.sciencedirect.com/science/article/pii/S000632070600293X
http://ac.els-cdn.com/S000632070600293X/1-s2.0-S000632070600293X-main.pdf?_tid=0d87a5ba-adaa-11e3-af1f-00000aab0f02&acdnat=1395043343_7bf924534ac85bf195c7d0a9f6dc2064},
   year = {2006},
   type = {Journal Article}
}

@article{
   author = {Skorka, P. and Settele, J. and Woyciechowski, M.},
   title = {Effects of management cessation on grassland butterflies in southern Poland},
   journal = {Agriculture Ecosystems & Environment},
   volume = {121},
   number = {4},
   pages = {319-324},
   ISSN = {0167-8809},
   DOI = {10.1016/j.agee.2006.11.001},
   url = {<Go to ISI>://WOS:000245845600002
http://www.sciencedirect.com/science/article/pii/S0167880906004051
http://ac.els-cdn.com/S0167880906004051/1-s2.0-S0167880906004051-main.pdf?_tid=139ee512-adaa-11e3-a906-00000aab0f02&acdnat=1395043353_5794b3b7e0a744bd2fa87e6567fcaef2},
   year = {2007},
   type = {Journal Article}
}

@article{
   author = {Slepcevic, R.},
   title = {The judicial enforcement of EU law through national courts: possibilities and limits},
   journal = {Journal of European Public Policy},
   volume = {16},
   number = {3},
   pages = {378-394},
   ISSN = {1350-1763},
   DOI = {10.1080/13501760802662847},
   url = {<Go to ISI>://WOS:000264223600003
http://www.tandfonline.com/doi/abs/10.1080/13501760802662847
http://www.tandfonline.com/doi/pdf/10.1080/13501760802662847},
   year = {2009},
   type = {Journal Article}
}

@article{
   author = {Slepetiene, A. and Liaudanskiene, I. and Slepetys, J. and Stukonis, V. and Jokubauskaite, I. and Ceseviciene, J.},
   title = {Comparison of soil organic matter content and composition in protected areas of NATURA 2000 and agrarian lands},
   journal = {Journal of Food Agriculture & Environment},
   volume = {11},
   number = {2},
   pages = {1105-1110},
   ISSN = {1459-0255},
   url = {<Go to ISI>://WOS:000322439500001},
   year = {2013},
   type = {Journal Article}
}

@article{
   author = {Soane, I. D. and Scolozzi, R. and Gretter, A. and Hubacek, K.},
   title = {Exploring Panarchy in Alpine Grasslands: an Application of Adaptive Cycle Concepts to the Conservation of a Cultural Landscape},
   journal = {Ecology and Society},
   volume = {17},
   number = {3},
   pages = {11},
   ISSN = {1708-3087},
   DOI = {10.5751/es-05085-170318},
   url = {<Go to ISI>://WOS:000309475800035},
   year = {2012},
   type = {Journal Article}
}

@article{
   author = {Solano, E. and Mancini, E. and Ciucci, P. and Mason, F. and Audisio, P. and Antonini, G.},
   title = {The EU protected taxon Morimus funereus Mulsant, 1862 (Coleoptera: Cerambycidae) and its western Palaearctic allies: systematics and conservation outcomes},
   journal = {Conservation Genetics},
   volume = {14},
   number = {3},
   pages = {683-694},
   ISSN = {1566-0621},
   DOI = {10.1007/s10592-013-0461-3},
   url = {<Go to ISI>://WOS:000318893800011
http://link.springer.com/article/10.1007%2Fs10592-013-0461-3
http://download.springer.com/static/pdf/211/art%253A10.1007%252Fs10592-013-0461-3.pdf?auth66=1395216004_58887a14897d2ad09d8d351277ddc238&ext=.pdf},
   year = {2013},
   type = {Journal Article}
}

@article{
   author = {Spanhove, T. and Vanden Borre, J. and Delalieux, S. and Haest, B. and Paelinckx, D.},
   title = {Can remote sensing estimate fine-scale quality indicators of natural habitats?},
   journal = {Ecological Indicators},
   volume = {18},
   pages = {403-412},
   ISSN = {1470-160X},
   DOI = {10.1016/j.ecolind.2012.01.025},
   url = {<Go to ISI>://WOS:000303284500045
http://www.sciencedirect.com/science/article/pii/S1470160X12000404
http://ac.els-cdn.com/S1470160X12000404/1-s2.0-S1470160X12000404-main.pdf?_tid=30f1c224-adaa-11e3-ad89-00000aab0f6c&acdnat=1395043402_96fea4be71ad4aa91537cb922b3109a1},
   year = {2012},
   type = {Journal Article}
}

@article{
   author = {Spitzer, L. and Benes, J. and Dandova, J. and Jaskova, V. and Konvicka, M.},
   title = {The Large Blue butterfly, Phengaris Maculinea arion, as a conservation umbrella on a landscape scale: The case of the Czech Carpathians},
   journal = {Ecological Indicators},
   volume = {9},
   number = {6},
   pages = {1056-1063},
   ISSN = {1470-160X},
   DOI = {10.1016/j.ecolind.2008.12.006},
   url = {<Go to ISI>://WOS:000267120400003
http://www.sciencedirect.com/science/article/pii/S1470160X08001854
http://ac.els-cdn.com/S1470160X08001854/1-s2.0-S1470160X08001854-main.pdf?_tid=2dc16dde-adaa-11e3-97ef-00000aacb35f&acdnat=1395043397_3ea9935023f980c432bb13bda3e89bfc},
   year = {2009},
   type = {Journal Article}
}

@article{
   author = {Stancioiu, P. T. and Abrudan, I. V. and Dutca, I.},
   title = {The Natura 2000 ecological network and forests in Romania: implications on management and administration},
   journal = {International Forestry Review},
   volume = {12},
   number = {1},
   pages = {106-113},
   ISSN = {1465-5489},
   DOI = {10.1505/ifor.12.1.106},
   url = {<Go to ISI>://WOS:000277346400009
http://www.ingentaconnect.com/content/cfa/ifr/2010/00000012/00000001/art00009},
   year = {2010},
   type = {Journal Article}
}

@article{
   author = {Stechova, T. and Hajek, M. and Hajkova, P. and Navratilova, J.},
   title = {Comparison of habitat requirements of the mosses Hamatocaulis vernicosus, Scorpidium cossonii and Warnstorfia exannulata in different parts of temperate Europe},
   journal = {Preslia},
   volume = {80},
   number = {4},
   pages = {399-410},
   ISSN = {0032-7786},
   url = {<Go to ISI>://WOS:000261548600005},
   year = {2008},
   type = {Journal Article}
}

@article{
   author = {Stillman, R. A. and Moore, J. J. and Woolmer, A. P. and Murphy, M. D. and Walkere, P. and Vanstaen, K. R. and Palmer, D. and Sanderson, W. G.},
   title = {Assessing waterbird conservation objectives: An example for the Burry Inlet, UK},
   journal = {Biological Conservation},
   volume = {143},
   number = {11},
   pages = {2617-2630},
   ISSN = {0006-3207},
   DOI = {10.1016/j.biocon.2010.07.004},
   url = {<Go to ISI>://WOS:000283412300024
http://www.sciencedirect.com/science/article/pii/S0006320710003101
http://ac.els-cdn.com/S0006320710003101/1-s2.0-S0006320710003101-main.pdf?_tid=3fc84c32-adaa-11e3-8bb4-00000aab0f27&acdnat=1395043427_6a979520a18e36b398fa32aaca4e36b5},
   year = {2010},
   type = {Journal Article}
}

@article{
   author = {Stloukal, E. and Harvanekova, M.},
   title = {Distribution of Austropotamobius torrentium (Decapoda : Astacidae) in Slovakia},
   journal = {Bulletin Francais De La Peche Et De La Pisciculture},
   number = {376-77},
   pages = {547-552},
   ISSN = {0767-2861},
   DOI = {10.1051/kmae:2005014},
   url = {<Go to ISI>://WOS:000233199800007
http://www.kmae-journal.org/articles/kmae/pdf/2005/03/kmae2005376p547.pdf},
   year = {2005},
   type = {Journal Article}
}

@article{
   author = {Stone, E. L. and Jones, G. and Harris, S.},
   title = {Mitigating the Effect of Development on Bats in England with Derogation Licensing},
   journal = {Conservation Biology},
   volume = {27},
   number = {6},
   pages = {1324-1334},
   ISSN = {0888-8892},
   DOI = {10.1111/cobi.12154},
   url = {<Go to ISI>://WOS:000327564300021
http://onlinelibrary.wiley.com/doi/10.1111/cobi.12154/abstract},
   year = {2013},
   type = {Journal Article}
}

@article{
   author = {Strange, N. and Jacobsen, J. B. and Thorsen, B. J. and Tarp, P.},
   title = {Value for money: Protecting endangered species on Danish heathland},
   journal = {Environmental Management},
   volume = {40},
   number = {5},
   pages = {761-774},
   ISSN = {0364-152X},
   DOI = {10.1007/s00267-006-0221-y},
   url = {<Go to ISI>://WOS:000250484200004
http://link.springer.com/article/10.1007%2Fs00267-006-0221-y
http://download.springer.com/static/pdf/45/art%253A10.1007%252Fs00267-006-0221-y.pdf?auth66=1395216061_a45eb9bf1f1cd0535ad22b3acaa71d57&ext=.pdf},
   year = {2007},
   type = {Journal Article}
}

@article{
   author = {Stringell, T. B. and Bamber, R. N. and Burton, M. and Lindenbaum, C. and Skates, L. R. and Sanderson, W. G.},
   title = {A tool for protected area management: multivariate control charts "cope' with rare variable communities},
   journal = {Ecology and Evolution},
   volume = {3},
   number = {6},
   pages = {1667-1676},
   ISSN = {2045-7758},
   DOI = {10.1002/ece3.585},
   url = {<Go to ISI>://WOS:000320274400021
http://onlinelibrary.wiley.com/store/10.1002/ece3.585/asset/ece3585.pdf?v=1&t=hsuhjrwr&s=a1601e5acba1e8e9b5e13d2fadf851abea85993c},
   year = {2013},
   type = {Journal Article}
}

@article{
   author = {Stringer, L. C. and Paavola, J.},
   title = {Participation in environmental conservation and protected area management in Romania: A review of three case studies},
   journal = {Environmental Conservation},
   volume = {40},
   number = {2},
   pages = {138-146},
   ISSN = {0376-8929},
   DOI = {10.1017/S0376892913000039},
   url = {<Go to ISI>://WOS:000318401600005
http://journals.cambridge.org/action/displayAbstract?fromPage=online&aid=8907968},
   year = {2013},
   type = {Journal Article}
}

@article{
   author = {Sullivan, C. A. and Bourke, D. and Skeffington, M. S. and Finn, J. A. and Green, S. and Kelly, S. and Gormally, M. J.},
   title = {Modelling semi-natural habitat area on lowland farms in western Ireland},
   journal = {Biological Conservation},
   volume = {144},
   number = {3},
   pages = {1089-1099},
   ISSN = {0006-3207},
   DOI = {10.1016/j.biocon.2010.12.028},
   url = {<Go to ISI>://WOS:000288629400018
http://www.sciencedirect.com/science/article/pii/S0006320710005379
http://ac.els-cdn.com/S0006320710005379/1-s2.0-S0006320710005379-main.pdf?_tid=4f3672d4-adaa-11e3-b227-00000aacb362&acdnat=1395043453_278ef58d30ef7190c0892ee89ffd09f8},
   year = {2011},
   type = {Journal Article}
}

@article{
   author = {Sumares, D. and Fidelis, T.},
   title = {Local perceptions and postures towards the SPA "Ria de Aveiro"},
   journal = {Journal of Integrative Environmental Sciences},
   volume = {6},
   number = {2},
   pages = {121-137},
   ISSN = {1943-815X},
   DOI = {10.1080/19438150902924831},
   url = {<Go to ISI>://WOS:000208436600003
http://www.tandfonline.com/doi/pdf/10.1080/19438150902924831},
   year = {2009},
   type = {Journal Article}
}

@article{
   author = {Sumares, D. and Fidelis, T.},
   title = {Natura 2000 and the narrative nature of nature: a case for critical discourse analysis},
   journal = {Journal of Integrative Environmental Sciences},
   volume = {8},
   number = {1},
   pages = {53-68},
   ISSN = {1943-815X},
   DOI = {10.1080/1943815x.2011.556649},
   url = {<Go to ISI>://WOS:000300781600005
http://www.tandfonline.com/doi/pdf/10.1080/1943815X.2011.556649},
   year = {2011},
   type = {Journal Article}
}

@article{
   author = {Sundblad, G. and Bergstrom, U. and Sandstrom, A.},
   title = {Ecological coherence of marine protected area networks: a spatial assessment using species distribution models},
   journal = {Journal of Applied Ecology},
   volume = {48},
   number = {1},
   pages = {112-120},
   ISSN = {0021-8901},
   DOI = {10.1111/j.1365-2664.2010.01892.x},
   url = {<Go to ISI>://WOS:000286000100014
http://onlinelibrary.wiley.com/doi/10.1111/j.1365-2664.2010.01892.x/abstract
http://onlinelibrary.wiley.com/store/10.1111/j.1365-2664.2010.01892.x/asset/j.1365-2664.2010.01892.x.pdf?v=1&t=hilf1tai&s=f2e4182a16443cc78381570e889b2d8d0437a77c},
   year = {2011},
   type = {Journal Article}
}

@article{
   author = {Sveegaard, S. and Teilmann, J. and Berggren, P. and Mouritsen, K. N. and Gillespie, D. and Tougaard, J.},
   title = {Acoustic surveys confirm the high-density areas of harbour porpoises found by satellite tracking},
   journal = {Ices Journal of Marine Science},
   volume = {68},
   number = {5},
   pages = {929-936},
   ISSN = {1054-3139},
   DOI = {10.1093/icesjms/fsr025},
   url = {<Go to ISI>://WOS:000289582900013
http://icesjms.oxfordjournals.org/content/68/5/929.full.pdf},
   year = {2011},
   type = {Journal Article}
}

@article{
   author = {Szymura, T. H. and Szymura, M.},
   title = {Spatial variability more influential than soil pH and land relief on thermophilous vegetation in overgrown coppice oak forests},
   journal = {Acta Societatis Botanicorum Poloniae},
   volume = {82},
   number = {1},
   pages = {5-11},
   ISSN = {0001-6977},
   DOI = {10.5586/asbp.2013.003},
   url = {<Go to ISI>://WOS:000317176600002
https://pbsociety.org.pl/journals/index.php/asbp/article/download/asbp.2013.003/1086},
   year = {2013},
   type = {Journal Article}
}

@article{
   author = {Szymura, T. H. and Szymura, M. and Pietrzak, M.},
   title = {Influence of land relief and soil properties on stand structure of overgrown oak forests of coppice origin with Sorbus torminalis},
   journal = {Dendrobiology},
   volume = {71},
   pages = {49-58},
   ISSN = {1641-1307},
   DOI = {10.12657/denbio.071.005},
   url = {<Go to ISI>://WOS:000328617500005},
   year = {2014},
   type = {Journal Article}
}

@article{
   author = {Tattoni, C. and Ciolli, M. and Ferretti, F.},
   title = {The fate of priority areas for conservation in protected areas: A fine-scale Markov chain approach},
   journal = {Environmental Management},
   volume = {47},
   number = {2},
   pages = {263-278},
   ISSN = {0364-152X},
   DOI = {10.1007/s00267-010-9601-4},
   url = {<Go to ISI>://WOS:000286672400009
http://download.springer.com/static/pdf/612/art%253A10.1007%252Fs00267-010-9601-4.pdf?auth66=1360565762_51e4fc28fd1c6e568759d655d90cfdad&ext=.pdf},
   year = {2011},
   type = {Journal Article}
}

@article{
   author = {Teofili, C. and Battisti, C.},
   title = {May the Conservation Measures Partnership open standards framework improve the effectiveness of the Natura 2000 European Network? A comparative analysis},
   journal = {Journal of Integrative Environmental Sciences},
   volume = {8},
   number = {1},
   pages = {7-21},
   ISSN = {1943-815X},
   DOI = {10.1080/1943815x.2010.529150},
   url = {<Go to ISI>://WOS:000300781600002
http://www.tandfonline.com/doi/abs/10.1080/1943815X.2010.529150},
   year = {2011},
   type = {Journal Article}
}

@article{
   author = {Therivel, R.},
   title = {Appropriate assessment of plans in England},
   journal = {Environmental Impact Assessment Review},
   volume = {29},
   number = {4},
   pages = {261-272},
   ISSN = {0195-9255},
   DOI = {10.1016/j.eiar.2009.01.001},
   url = {<Go to ISI>://WOS:000266230600006
http://www.sciencedirect.com/science/article/pii/S0195925509000195},
   year = {2009},
   type = {Journal Article}
}

@article{
   author = {Thomaes, A. and Kervyn, T. and Maes, D.},
   title = {Applying species distribution modelling for the conservation of the threatened saproxylic Stag Beetle (Lucanus cervus)},
   journal = {Biological Conservation},
   volume = {141},
   number = {5},
   pages = {1400-1410},
   ISSN = {0006-3207},
   DOI = {10.1016/j.biocon.2008.03.018},
   url = {<Go to ISI>://WOS:000257008400022
http://www.sciencedirect.com/science/article/pii/S000632070800116X
http://ac.els-cdn.com/S000632070800116X/1-s2.0-S000632070800116X-main.pdf?_tid=5bbe9ea0-adaa-11e3-8215-00000aab0f01&acdnat=1395043474_d97137e5bff666d7dcce45889bf4779a},
   year = {2008},
   type = {Journal Article}
}

@article{
   author = {Thompson, P. M. and Hastie, G. D. and Nedwell, J. and Barham, R. and Brookes, K. L. and Cordes, L. S. and Bailey, H. and McLean, N.},
   title = {Framework for assessing impacts of pile-driving noise from offshore wind farm construction on a harbour seal population},
   journal = {Environmental Impact Assessment Review},
   volume = {43},
   pages = {73-85},
   ISSN = {0195-9255},
   DOI = {10.1016/j.eiar.2013.06.005},
   url = {<Go to ISI>://WOS:000324970500009
http://ac.els-cdn.com/S0195925513000735/1-s2.0-S0195925513000735-main.pdf?_tid=a41aca00-ad20-11e3-b0b6-00000aab0f02&acdnat=1394984325_6ecba81917860ddd009f5390f180b6dd},
   year = {2013},
   type = {Journal Article}
}

@article{
   author = {Thompson, P. M. and Mackey, B. and Barton, T. R. and Duck, C. and Butler, J. R. A.},
   title = {Assessing the potential impact of salmon fisheries management on the conservation status of harbour seals (Phoca vitulina) in north-east Scotland},
   journal = {Animal Conservation},
   volume = {10},
   number = {1},
   pages = {48-56},
   ISSN = {1367-9430},
   DOI = {10.1111/j.1469-1795.2006.00066.x},
   url = {<Go to ISI>://WOS:000243697100010
http://onlinelibrary.wiley.com/doi/10.1111/j.1469-1795.2006.00066.x/abstract},
   year = {2007},
   type = {Journal Article}
}

@article{
   author = {Thompson, P. M. and Van Parijs, S. and Kovacs, K. M.},
   title = {Local declines in the abundance of harbour seals: implications for the designation and monitoring of protected areas},
   journal = {Journal of Applied Ecology},
   volume = {38},
   number = {1},
   pages = {117-125},
   ISSN = {0021-8901},
   DOI = {10.1046/j.1365-2664.2001.00571.x},
   url = {<Go to ISI>://WOS:000167890300010
http://onlinelibrary.wiley.com/store/10.1046/j.1365-2664.2001.00571.x/asset/j.1365-2664.2001.00571.x.pdf?v=1&t=hsuhjidp&s=58e27668b73a1728ad9518a001024955941d195d},
   year = {2001},
   type = {Journal Article}
}

@article{
   author = {Thoonen, G. and Hufkens, K. and Vanden Borre, J. and Spanhove, T. and Scheunders, P.},
   title = {Accuracy assessment of contextual classification results for vegetation mapping},
   journal = {International Journal of Applied Earth Observation and Geoinformation},
   volume = {15},
   pages = {7-15},
   ISSN = {0303-2434},
   DOI = {10.1016/j.jag.2011.05.013},
   url = {<Go to ISI>://WOS:000300136500002
http://www.sciencedirect.com/science/article/pii/S0303243411000766
http://ac.els-cdn.com/S0303243411000766/1-s2.0-S0303243411000766-main.pdf?_tid=6cfe5070-adaa-11e3-8215-00000aab0f01&acdnat=1395043503_f7c53a4dd84c25b35db8126cb63d8c06},
   year = {2012},
   type = {Journal Article}
}

@article{
   author = {Tomankova, I. and Boland, H. and Reid, N. and Fox, A. D.},
   title = {Assessing the extent to which temporal changes in waterbird community composition are driven by either local, regional or global factors},
   journal = {Aquatic Conservation-Marine and Freshwater Ecosystems},
   volume = {23},
   number = {2},
   pages = {343-355},
   ISSN = {1052-7613},
   DOI = {10.1002/aqc.2303},
   url = {<Go to ISI>://WOS:000317678300016
http://onlinelibrary.wiley.com/doi/10.1002/aqc.2303/abstract},
   year = {2013},
   type = {Journal Article}
}

@article{
   author = {Tomaselli, V. and Dimopoulos, P. and Marangi, C. and Kallimanis, A. S. and Adamo, M. and Tarantino, C. and Panitsa, M. and Terzi, M. and Veronico, G. and Lovergine, F. and Nagendra, H. and Lucas, R. and Mairota, P. and Mucher, C. A. and Blonda, P.},
   title = {Translating land cover/land use classifications to habitat taxonomies for landscape monitoring: a Mediterranean assessment},
   journal = {Landscape Ecology},
   volume = {28},
   number = {5},
   pages = {905-930},
   ISSN = {0921-2973},
   DOI = {10.1007/s10980-013-9863-3},
   url = {<Go to ISI>://WOS:000318494500010
http://link.springer.com/content/pdf/10.1007%2Fs10980-013-9863-3.pdf},
   year = {2013},
   type = {Journal Article}
}

@article{
   author = {Tomaselli, V. and Tenerelli, P. and Sciandrello, S.},
   title = {Mapping and quantifying habitat fragmentation in small coastal areas: a case study of three protected wetlands in Apulia (Italy)},
   journal = {Environmental Monitoring and Assessment},
   volume = {184},
   number = {2},
   pages = {693-713},
   ISSN = {0167-6369},
   DOI = {10.1007/s10661-011-1995-9},
   url = {<Go to ISI>://WOS:000298505400006
http://link.springer.com/article/10.1007%2Fs10661-011-1995-9
http://download.springer.com/static/pdf/759/art%253A10.1007%252Fs10661-011-1995-9.pdf?auth66=1395216148_cb4cb67272258f58e5c5acf42713b4db&ext=.pdf},
   year = {2012},
   type = {Journal Article}
}

@article{
   author = {Tonder, M. and Jurvelius, J.},
   title = {Attitudes towards fishery and conservation of the Saimaa ringed seal in Lake Pihlajavesi, Finland},
   journal = {Environmental Conservation},
   volume = {31},
   number = {2},
   pages = {122-129},
   ISSN = {0376-8929},
   DOI = {10.1017/s0376892904001201},
   url = {<Go to ISI>://WOS:000223385000004
http://journals.cambridge.org/action/displayAbstract?fromPage=online&aid=236313},
   year = {2004},
   type = {Journal Article}
}

@article{
   author = {Torbidoni, E. I. F.},
   title = {Managing for Recreational Experience Opportunities: The Case of Hikers in Protected Areas in Catalonia, Spain},
   journal = {Environmental Management},
   volume = {47},
   number = {3},
   pages = {482-496},
   ISSN = {0364-152X},
   DOI = {10.1007/s00267-010-9606-z},
   url = {<Go to ISI>://WOS:000288257100013
http://link.springer.com/article/10.1007%2Fs00267-010-9606-z
http://download.springer.com/static/pdf/487/art%253A10.1007%252Fs00267-010-9606-z.pdf?auth66=1395216168_4b777b2a9e2930cb3cdbe137416f7d40&ext=.pdf},
   year = {2011},
   type = {Journal Article}
}

@article{
   author = {Trigas, P. and Tsiftsis, S. and Tsiripidis, I. and Iatrou, G.},
   title = {Distribution patterns and conservation perspectives of the endemic flora of Peloponnese (Greece)},
   journal = {Folia Geobotanica},
   volume = {47},
   number = {4},
   pages = {421-439},
   ISSN = {1211-9520},
   DOI = {10.1007/s12224-012-9130-4},
   url = {<Go to ISI>://WOS:000311392400004
http://download.springer.com/static/pdf/706/art%253A10.1007%252Fs12224-012-9130-4.pdf?auth66=1360565781_5e28946df1fb1189e74cae334a375d35&ext=.pdf},
   year = {2012},
   type = {Journal Article}
}

@article{
   author = {Trivedi, M. R. and Morecroft, M. D. and Berry, P. M. and Dawson, T. P.},
   title = {Potential effects of climate change on plant communities in three montane nature reserves in Scotland, UK},
   journal = {Biological Conservation},
   volume = {141},
   number = {6},
   pages = {1665-1675},
   ISSN = {0006-3207},
   DOI = {10.1016/j.biocon.2008.04.008},
   url = {<Go to ISI>://WOS:000257536100020
http://www.sciencedirect.com/science/article/pii/S0006320708001390
http://ac.els-cdn.com/S0006320708001390/1-s2.0-S0006320708001390-main.pdf?_tid=844f1d5e-adaa-11e3-8485-00000aacb361&acdnat=1395043542_def2f91eaed0878c3c1a4119ceccdb53},
   year = {2008},
   type = {Journal Article}
}

@article{
   author = {Trouwborst, A.},
   title = {Managing the Carnivore Comeback: International and EU Species Protection Law and the Return of Lynx, Wolf and Bear to Western Europe},
   journal = {Journal of Environmental Law},
   volume = {22},
   number = {3},
   pages = {347-372},
   ISSN = {0952-8873},
   DOI = {10.1093/jel/eqq013},
   url = {<Go to ISI>://WOS:000286339700001
http://jel.oxfordjournals.org/content/22/3/347
http://jel.oxfordjournals.org/content/22/3/347.full.pdf},
   year = {2010},
   type = {Journal Article}
}

@article{
   author = {Tryjanowski, P. and Hartel, T. and Baldi, A. and Szymanski, P. and Tobolka, M. and Herzon, I. and Golawski, A. and Konvicka, M. and Hromada, M. and Jerzak, L. and Kujawa, K. and Lenda, M. and Orlowski, G. and Panek, M. and Skorka, P. and Sparks, T. H. and Tworek, S. and Wuczynski, A. and Zmihorski, M.},
   title = {Conservation of farmland birds faces different challenges in Western and Central-Eastern Europe},
   journal = {Acta Ornithologica},
   volume = {46},
   number = {1},
   pages = {1-12},
   ISSN = {0001-6454},
   DOI = {10.3161/000164511x589857},
   url = {<Go to ISI>://WOS:000295355300001
http://www.bioone.org/doi/abs/10.3161/000164511X589857
http://www.bioone.org/doi/pdf/10.3161/000164511X589857},
   year = {2011},
   type = {Journal Article}
}

@article{
   author = {Tsiafouli, M. A. and Apostolopoulou, E. and Mazaris, A. D. and Kallimanis, A. S. and Drakou, E. G. and Pantis, J. D.},
   title = {Human Activities in Natura 2000 Sites: A Highly Diversified Conservation Network},
   journal = {Environmental Management},
   volume = {51},
   number = {5},
   pages = {1025-1033},
   ISSN = {0364-152X},
   DOI = {10.1007/s00267-013-0036-6},
   url = {<Go to ISI>://WOS:000319298000005
http://link.springer.com/article/10.1007%2Fs00267-013-0036-6
http://download.springer.com/static/pdf/640/art%253A10.1007%252Fs00267-013-0036-6.pdf?auth66=1395216184_b87c0b66d0ea8f3582152d26113e95e8&ext=.pdf},
   year = {2013},
   type = {Journal Article}
}

@article{
   author = {Tsianou, M. A. and Mazaris, A. D. and Kallimanis, A. S. and Deligioridi, P. S. K. and Apostolopoulou, E. and Pantis, J. D.},
   title = {Identifying the criteria underlying the political decision for the prioritization of the Greek Natura 2000 conservation network},
   journal = {Biological Conservation},
   volume = {166},
   pages = {103-110},
   ISSN = {0006-3207},
   DOI = {10.1016/j.biocon.2013.06.021},
   url = {<Go to ISI>://WOS:000328523900012
http://www.sciencedirect.com/science/article/pii/S0006320713002036
http://ac.els-cdn.com/S0006320713002036/1-s2.0-S0006320713002036-main.pdf?_tid=94fa340e-adaa-11e3-9475-00000aab0f6c&acdnat=1395043570_fa5646bfaecb571d021592d3bf2db71e},
   year = {2013},
   type = {Journal Article}
}

@article{
   author = {Tsiftsis, S. and Tsiripidis, I. and Karagiannakidou, V.},
   title = {Identifying areas of high importance for orchid conservation in east Macedonia (NE Greece)},
   journal = {Biodiversity and Conservation},
   volume = {18},
   number = {7},
   pages = {1765-1780},
   ISSN = {0960-3115},
   DOI = {10.1007/s10531-008-9557-3},
   url = {<Go to ISI>://WOS:000266983000004
http://link.springer.com/article/10.1007%2Fs10531-008-9557-3
http://download.springer.com/static/pdf/982/art%253A10.1007%252Fs10531-008-9557-3.pdf?auth66=1395215787_31bb2356101312b485b0d637c5ad1721&ext=.pdf},
   year = {2009},
   type = {Journal Article}
}

@article{
   author = {Van der Lee, G. E. M. and Van der Molen, D. T. and Van den Boogaard, H. F. P. and Van der Klis, H.},
   title = {Uncertainty analysis of a spatial habitat suitability model and implications for ecological management of water bodies},
   journal = {Landscape Ecology},
   volume = {21},
   number = {7},
   pages = {1019-1032},
   ISSN = {0921-2973},
   DOI = {10.1007/s10980-006-6587-7},
   url = {<Go to ISI>://WOS:000241010900005
http://link.springer.com/article/10.1007%2Fs10980-006-6587-7
http://download.springer.com/static/pdf/648/art%253A10.1007%252Fs10980-006-6587-7.pdf?auth66=1395215924_f6a7017dddd6f73d45434155c9d42c2d&ext=.pdf},
   year = {2006},
   type = {Journal Article}
}

@article{
   author = {Vanden Borre, J. and Paelinckx, D. and Mucher, C. A. and Kooistra, L. and Haest, B. and De Blust, G. and Schmidt, A. M.},
   title = {Integrating remote sensing in Natura 2000 habitat monitoring: Prospects on the way forward},
   journal = {Journal for Nature Conservation},
   volume = {19},
   number = {2},
   pages = {116-125},
   ISSN = {1617-1381},
   DOI = {10.1016/j.jnc.2010.07.003},
   url = {<Go to ISI>://WOS:000288156700007
http://www.sciencedirect.com/science/article/pii/S1617138110000567},
   year = {2011},
   type = {Journal Article}
}

@article{
   author = {Vanderpoorten, A. and Sotiaux, A. and Engels, P.},
   title = {A GIS-based survey for the conservation of bryophytes at the landscape scale},
   journal = {Biological Conservation},
   volume = {121},
   number = {2},
   pages = {189-194},
   ISSN = {0006-3207},
   DOI = {10.1016/j.biocon.2004.04.018},
   url = {<Go to ISI>://WOS:000224135000004
http://www.sciencedirect.com/science/article/pii/S0006320704001788
http://ac.els-cdn.com/S0006320704001788/1-s2.0-S0006320704001788-main.pdf?_tid=aa3e1020-ada9-11e3-9be6-00000aacb35d&acdnat=1395043176_3f31740acdf3339ff73d52535d984483},
   year = {2005},
   type = {Journal Article}
}

@article{
   author = {Vardinoyannis, K. and Demetropoulos, S. and Mylonas, M. and Triantis, K. A. and Makris, C. and Georgiou, G. and Wiktor, A. and Demetropoulos, A.},
   title = {Terrestrial slugs (Gastropoda, Pulmonata) in the NATURA 2000 areas of Cyprus island},
   journal = {Zookeys},
   number = {174},
   pages = {63-77},
   ISSN = {1313-2989},
   DOI = {10.3897/zookeys.174.2474},
   url = {<Go to ISI>://WOS:000303307700006
http://www.pensoft.net/inc/journals/download.php?fileTable=J_GALLEYS&fileId=3983},
   year = {2012},
   type = {Journal Article}
}

@article{
   author = {Varela, R. A. D. and Rego, P. R. and Iglesias, S. C. and Sobrino, C. M.},
   title = {Automatic habitat classification methods based on satellite images: A practical assessment in the NW Iberia coastal mountains},
   journal = {Environmental Monitoring and Assessment},
   volume = {144},
   number = {1-3},
   pages = {229-250},
   ISSN = {0167-6369},
   DOI = {10.1007/s10661-007-9981-y},
   url = {<Go to ISI>://WOS:000258781700021
http://link.springer.com/article/10.1007%2Fs10661-007-9981-y
http://download.springer.com/static/pdf/897/art%253A10.1007%252Fs10661-007-9981-y.pdf?auth66=1395215807_74845a7febdeaa99f07e836fef19c4e8&ext=.pdf},
   year = {2008},
   type = {Journal Article}
}

@article{
   author = {Veen, P. and Fanta, J. and Raev, I. and Biris, I. A. and de Smidt, J. and Maes, B.},
   title = {Virgin forests in Romania and Bulgaria: results of two national inventory projects and their implications for protection},
   journal = {Biodiversity and Conservation},
   volume = {19},
   number = {6},
   pages = {1805-1819},
   ISSN = {0960-3115},
   DOI = {10.1007/s10531-010-9804-2},
   url = {<Go to ISI>://WOS:000277368600018
http://link.springer.com/article/10.1007%2Fs10531-010-9804-2
http://download.springer.com/static/pdf/259/art%253A10.1007%252Fs10531-010-9804-2.pdf?auth66=1395215803_dcb21cabad5c4cfcc3d7717e6604cc7a&ext=.pdf},
   year = {2010},
   type = {Journal Article}
}

@article{
   author = {Vela, E. and Auda, P. and Leger, J. F. and Goncalves, V. and Baumel, A.},
   title = {Example of a new evaluation of threat status according to the IUCN criteria 3.1: the case of the Provencal endemic Arenaria provincialls Chater & Halliday (Caryophyllaceae)},
   journal = {Acta Botanica Gallica},
   volume = {155},
   number = {4},
   pages = {547-562},
   ISSN = {1253-8078},
   url = {<Go to ISI>://WOS:000262957700008
http://www.tandfonline.com/doi/pdf/10.1080/12538078.2008.10516133},
   year = {2008},
   type = {Journal Article}
}

@article{
   author = {Velazquez, J. and Tejera, R. and Hernando, A. and Nunez, M. V.},
   title = {Environmental diagnosis: Integrating biodiversity conservation in management of Natura 2000 forest spaces},
   journal = {Journal for Nature Conservation},
   volume = {18},
   number = {4},
   pages = {309-317},
   ISSN = {1617-1381},
   DOI = {10.1016/j.jnc.2010.01.004},
   url = {<Go to ISI>://WOS:000281615200009
http://www.sciencedirect.com/science/article/pii/S1617138110000063
http://ac.els-cdn.com/S1617138110000063/1-s2.0-S1617138110000063-main.pdf?_tid=d37834f2-ada4-11e3-bee8-00000aacb360&acdnat=1395041098_1825b7da60679651f3a41dd6c169e3a5},
   year = {2010},
   type = {Journal Article}
}

@article{
   author = {Vellak, A. and Tuvi, E. L. and Reier, U. and Kalamees, R. and Roosaluste, E. and Zobel, M. and Partel, M.},
   title = {Past and Present Effectiveness of Protected Areas for Conservation of Naturally and Anthropogenically Rare Plant Species},
   journal = {Conservation Biology},
   volume = {23},
   number = {3},
   pages = {750-757},
   ISSN = {0888-8892},
   DOI = {10.1111/j.1523-1739.2008.01127.x},
   url = {<Go to ISI>://WOS:000266071200030
http://onlinelibrary.wiley.com/doi/10.1111/j.1523-1739.2008.01127.x/abstract},
   year = {2009},
   type = {Journal Article}
}

@article{
   author = {Venturas, M. and Alvarez, S. G. and Alcantara, M. F. and Collada, C. and Gil, L.},
   title = {Species selection for reforestations: what happens with historic local extinctions and habitat protection zones? A case study in the Cantabrian Range},
   journal = {European Journal of Forest Research},
   volume = {132},
   number = {1},
   pages = {107-120},
   ISSN = {1612-4669},
   DOI = {10.1007/s10342-012-0660-3},
   url = {<Go to ISI>://WOS:000313037300010
http://link.springer.com/article/10.1007%2Fs10342-012-0660-3
http://download.springer.com/static/pdf/577/art%253A10.1007%252Fs10342-012-0660-3.pdf?auth66=1395213737_54e4180e8a6a524747e171c8192f81d0&ext=.pdf},
   year = {2013},
   type = {Journal Article}
}

@article{
   author = {Verovnik, R. and Govedic, M. and Salamun, A.},
   title = {Is the Natura 2000 network sufficient for conservation of butterfly diversity? A case study in Slovenia},
   journal = {Journal of Insect Conservation},
   volume = {15},
   number = {1-2},
   pages = {345-350},
   ISSN = {1366-638X},
   DOI = {10.1007/s10841-010-9308-0},
   url = {<Go to ISI>://WOS:000287359200031
http://download.springer.com/static/pdf/555/art%253A10.1007%252Fs10841-010-9308-0.pdf?auth66=1360565818_cd5bb7644dcd7111a09b8cb6cf168ff1&ext=.pdf},
   year = {2011},
   type = {Journal Article}
}

@article{
   author = {Vikolainen, V. and Bressers, H. and Lulofs, K.},
   title = {The role of Natura 2000 and project design in implementing flood defence projects in the Scheldt estuary},
   journal = {Journal of Environmental Planning and Management},
   volume = {56},
   number = {9},
   pages = {1359-1379},
   ISSN = {0964-0568},
   DOI = {10.1080/09640568.2012.724014},
   url = {<Go to ISI>://WOS:000326864800005
http://www.tandfonline.com/doi/abs/10.1080/09640568.2012.724014
http://www.tandfonline.com/doi/pdf/10.1080/09640568.2012.724014},
   year = {2013},
   type = {Journal Article}
}

@article{
   author = {Vink, S. N. and Neilson, R. and Robinson, D. and Daniell, T. J.},
   title = {Temporal and land use effects on soil bacterial community structure of the machair, an EU Habitats Directive Annex I low-input agricultural system},
   journal = {Applied Soil Ecology},
   volume = {73},
   pages = {116-123},
   ISSN = {0929-1393},
   DOI = {10.1016/j.apsoil.2013.08.012},
   url = {<Go to ISI>://WOS:000329415500015
http://www.sciencedirect.com/science/article/pii/S0929139313002151
http://ac.els-cdn.com/S0929139313002151/1-s2.0-S0929139313002151-main.pdf?_tid=b7b59b06-ada4-11e3-ba50-00000aab0f01&acdnat=1395041052_f7750031c9002c48adb8a79a4ccea730},
   year = {2014},
   type = {Journal Article}
}

@article{
   author = {Visser, M. and Moran, J. and Regan, E. and Gormally, M. and Skeffington, M. S.},
   title = {The Irish agri-environment: How turlough users and non-users view converging EU agendas of Natura 2000 and CAP},
   journal = {Land Use Policy},
   volume = {24},
   number = {2},
   pages = {362-373},
   ISSN = {0264-8377},
   DOI = {10.1016/j.landusepol.2006.04.004},
   url = {<Go to ISI>://WOS:000245577000007
http://www.sciencedirect.com/science/article/pii/S0264837706000226
http://ac.els-cdn.com/S0264837706000226/1-s2.0-S0264837706000226-main.pdf?_tid=b1298b08-ada4-11e3-b99a-00000aacb360&acdnat=1395041041_a072f34ebf378655297ea634a5f07328},
   year = {2007},
   type = {Journal Article}
}

@article{
   author = {von Haaren, C. and Reich, M.},
   title = {The German way to greenways and habitat networks},
   journal = {Landscape and Urban Planning},
   volume = {76},
   number = {1-4},
   pages = {7-22},
   ISSN = {0169-2046},
   DOI = {10.1016/j.landurbplan.2004.09.041},
   url = {<Go to ISI>://WOS:000236930800002
http://www.sciencedirect.com/science/article/pii/S0169204604001318
http://ac.els-cdn.com/S0169204604001318/1-s2.0-S0169204604001318-main.pdf?_tid=ca38f1f6-ada4-11e3-bc17-00000aacb35e&acdnat=1395041083_3bf5abe961ec1ebd2d3921fddbef4590},
   year = {2006},
   type = {Journal Article}
}

@article{
   author = {Vos, C. C. and Berry, P. and Opdam, P. and Baveco, H. and Nijhof, B. and O'Hanley, J. and Bell, C. and Kuipers, H.},
   title = {Adapting landscapes to climate change: examples of climate-proof ecosystem networks and priority adaptation zones},
   journal = {Journal of Applied Ecology},
   volume = {45},
   number = {6},
   pages = {1722-1731},
   ISSN = {0021-8901},
   DOI = {10.1111/j.1365-2664.2008.01569.x},
   url = {<Go to ISI>://WOS:000260257800020
http://onlinelibrary.wiley.com/store/10.1111/j.1365-2664.2008.01569.x/asset/j.1365-2664.2008.01569.x.pdf?v=1&t=hsuhinxs&s=01048d3636137a96765a34949594e052edb1cec4},
   year = {2008},
   type = {Journal Article}
}

@article{
   author = {Wagner-Lucker, I. and Lanz, E. and Forster, M. and Janauer, G. A. and Reiter, K.},
   title = {Knowledge-based framework for delineation and classification of ephemeral plant communities in riverine landscapes to support EC Habitat Directive assessment},
   journal = {Ecological Informatics},
   volume = {14},
   pages = {44-47},
   ISSN = {1574-9541},
   DOI = {10.1016/j.ecoinf.2012.11.003},
   url = {<Go to ISI>://WOS:000316163100008
http://www.sciencedirect.com/science/article/pii/S1574954112001094},
   year = {2013},
   type = {Journal Article}
}

@article{
   author = {Walentowski, H. and Schulze, E. D. and Teodosiu, M. and Bouriaud, O. and von Hessberg, A. and Bussler, H. and Baldauf, L. and Schulze, I. and Waldchen, J. and Bocker, R. and Herzog, S. and Schulze, W.},
   title = {Sustainable forest management of Natura 2000 sites: a case study from a private forest in the Romanian Southern Carpathians},
   journal = {Annals of Forest Research},
   volume = {56},
   number = {1},
   pages = {217-245},
   ISSN = {1844-8135},
   url = {<Go to ISI>://WOS:000321597300016},
   year = {2013},
   type = {Journal Article}
}

@article{
   author = {Wamelink, G. W. W. and de Knegt, B. and Pouwels, R. and Schuiling, C. and Wegman, R. M. A. and Schmidt, A. M. and van Dobben, H. F. and Sanders, M. E.},
   title = {Considerable environmental bottlenecks for species listed in the Habitats and Birds Directives in the Netherlands},
   journal = {Biological Conservation},
   volume = {165},
   pages = {43-53},
   ISSN = {0006-3207},
   DOI = {10.1016/j.biocon.2013.05.012},
   url = {<Go to ISI>://WOS:000323871700006
http://www.sciencedirect.com/science/article/pii/S0006320713001523
http://ac.els-cdn.com/S0006320713001523/1-s2.0-S0006320713001523-main.pdf?_tid=a832a7dc-ada4-11e3-91f1-00000aacb360&acdnat=1395041026_d4ecc03cb02a2a2b7358a54360d9689a},
   year = {2013},
   type = {Journal Article}
}

@article{
   author = {Warren, M. S. and Bourn, N. A. D.},
   title = {Ten challenges for 2010 and beyond to conserve Lepidoptera in Europe},
   journal = {Journal of Insect Conservation},
   volume = {15},
   number = {1-2},
   pages = {321-326},
   ISSN = {1366-638X},
   DOI = {10.1007/s10841-010-9356-5},
   url = {<Go to ISI>://WOS:000287359200028
http://download.springer.com/static/pdf/517/art%253A10.1007%252Fs10841-010-9356-5.pdf?auth66=1360565823_c73e8191555938776160ae760c115390&ext=.pdf},
   year = {2011},
   type = {Journal Article}
}

@article{
   author = {Watzold, F. and Lienhoop, N. and Drechsler, M. and Settele, J.},
   title = {Estimating optimal conservation in the context of agri-environmental schemes},
   journal = {Ecological Economics},
   volume = {68},
   number = {1-2},
   pages = {295-305},
   ISSN = {0921-8009},
   DOI = {10.1016/j.ecolecon.2008.03.007},
   url = {<Go to ISI>://WOS:000261308100027
http://www.sciencedirect.com/science/article/pii/S0921800908001390
http://ac.els-cdn.com/S0921800908001390/1-s2.0-S0921800908001390-main.pdf?_tid=9c6911fc-ada4-11e3-9135-00000aacb35d&acdnat=1395041006_1e77ef523907e8aedda4ee48ab5723d2},
   year = {2008},
   type = {Journal Article}
}

@article{
   author = {Watzold, F. and Mewes, M. and van Apeldoorn, R. and Varjopuro, R. and Chmielewski, T. J. and Veeneklaas, F. and Kosola, M. L.},
   title = {Cost-effectiveness of managing Natura 2000 sites: an exploratory study for Finland, Germany, the Netherlands and Poland},
   journal = {Biodiversity and Conservation},
   volume = {19},
   number = {7},
   pages = {2053-2069},
   ISSN = {0960-3115},
   DOI = {10.1007/s10531-010-9825-x},
   url = {<Go to ISI>://WOS:000278110900015
http://download.springer.com/static/pdf/872/art%253A10.1007%252Fs10531-010-9825-x.pdf?auth66=1360565829_8fb65d2cfb534e65c2498a694bab98a5&ext=.pdf},
   year = {2010},
   type = {Journal Article}
}

@article{
   author = {Wätzold, Frank and Schwerdtner, Kathleen},
   title = {Why be wasteful when preserving a valuable resource? A review article on the cost-effectiveness of European biodiversity conservation policy},
   journal = {Biological Conservation},
   volume = {123},
   number = {3},
   pages = {327-338},
   ISSN = {00063207},
   DOI = {10.1016/j.biocon.2004.12.001},
   url = {<Go to ISI>://WOS:000227512100006
http://www.sciencedirect.com/science/article/pii/S0006320704004793
http://ac.els-cdn.com/S0006320704004793/1-s2.0-S0006320704004793-main.pdf?_tid=ce006658-e229-11e2-a4bb-00000aab0f02&acdnat=1372668175_bfc59c85a51b3c18ab2f364cc507d9b9},
   year = {2005},
   type = {Journal Article}
}

@article{
   author = {Weber, N. and Christophersen, T.},
   title = {The influence of non-governmental organisations on the creation of Natura 2000 during the European Policy process},
   journal = {Forest Policy and Economics},
   volume = {4},
   number = {1},
   pages = {1-12},
   ISSN = {1389-9341},
   DOI = {10.1016/s1389-9341(01)00070-3},
   url = {<Go to ISI>://WOS:000175721200001
http://www.sciencedirect.com/science/article/pii/S1389934101000703},
   year = {2002},
   type = {Journal Article}
}

@article{
   author = {Weingarth, K. and Heibl, C. and Knauer, F. and Zimmermann, F. and Bufka, L. and Heurich, M.},
   title = {First estimation of Eurasian lynx (Lynx lynx) abundance and density using digital cameras and capture-recapture techniques in a German national park},
   journal = {Animal Biodiversity and Conservation},
   volume = {35},
   number = {2},
   pages = {197-207},
   ISSN = {1578-665X},
   url = {<Go to ISI>://WOS:000313998400006},
   year = {2012},
   type = {Journal Article}
}

@article{
   author = {Weiss, N. and Zucchi, H. and Hochkirch, A.},
   title = {The effects of grassland management and aspect on Orthoptera diversity and abundance: site conditions are as important as management},
   journal = {Biodiversity and Conservation},
   volume = {22},
   number = {10},
   pages = {2167-2178},
   ISSN = {0960-3115},
   DOI = {10.1007/s10531-012-0398-8},
   url = {<Go to ISI>://WOS:000323655100004
http://link.springer.com/article/10.1007%2Fs10531-012-0398-8
http://download.springer.com/static/pdf/486/art%253A10.1007%252Fs10531-012-0398-8.pdf?auth66=1395213607_e331150fced4c72f5caf1b5248cd26ef&ext=.pdf},
   year = {2013},
   type = {Journal Article}
}

@article{
   author = {Welch-Devine, M.},
   title = {Searching for Success: Defining Success in Co-Management},
   journal = {Human Organization},
   volume = {71},
   number = {4},
   pages = {358-370},
   ISSN = {0018-7259},
   url = {<Go to ISI>://WOS:000311829900004},
   year = {2012},
   type = {Journal Article}
}

@article{
   author = {Weslawski, J. M. and Kryla-Straszewska, L. and Piwowarczyk, J. and Urbanski, J. and Warzocha, J. and Kotwicki, L. and Wlodarska-Kowalczuk, M. and Wiktor, J.},
   title = {Habitat modelling limitations - Puck Bay, Baltic Sea - a case study},
   journal = {Oceanologia},
   volume = {55},
   number = {1},
   pages = {167-183},
   ISSN = {0078-3234},
   DOI = {10.5697/oc.55-1.167},
   url = {<Go to ISI>://WOS:000319843600009},
   year = {2013},
   type = {Journal Article}
}

@article{
   author = {Wilson, L. J. and McSorley, C. A. and Gray, C. M. and Dean, B. J. and Dunn, T. E. and Webb, A. and Reid, J. B.},
   title = {Radio-telemetry as a tool to define protected areas for seabirds in the marine environment},
   journal = {Biological Conservation},
   volume = {142},
   number = {8},
   pages = {1808-1817},
   ISSN = {0006-3207},
   DOI = {10.1016/j.biocon.2009.03.019},
   url = {<Go to ISI>://WOS:000267409300028
http://www.sciencedirect.com/science/article/pii/S0006320709001566
http://ac.els-cdn.com/S0006320709001566/1-s2.0-S0006320709001566-main.pdf?_tid=862da43e-ada4-11e3-ae8f-00000aab0f6b&acdnat=1395040968_b8f494074d479c5b8f430aab824cc1b5},
   year = {2009},
   type = {Journal Article}
}

@article{
   author = {Winfield, I. J. and Fletcher, J. M. and James, J. B. and Bean, C. W.},
   title = {Assessment of fish populations in still waters using hydroacoustics and survey gill netting: Experiences with Arctic charr (Salvelinus alpinus) in the UK},
   journal = {Fisheries Research},
   volume = {96},
   number = {1},
   pages = {30-38},
   ISSN = {0165-7836},
   DOI = {10.1016/j.fishres.2008.09.013},
   url = {<Go to ISI>://WOS:000263396600006
http://www.sciencedirect.com/science/article/pii/S0165783608002786
http://ac.els-cdn.com/S0165783608002786/1-s2.0-S0165783608002786-main.pdf?_tid=7a68eb4a-ada4-11e3-a142-00000aab0f6c&acdnat=1395040949_27a530d0422d854ff927f0d066831012},
   year = {2009},
   type = {Journal Article}
}

@article{
   author = {Wingfield, R. and Murphy, K. and Gaywood, M.},
   title = {Lake habitat suitability for the rare European macrophyte Najas flexilis (Willd.) Rostk. & Schmidt},
   journal = {Aquatic Conservation-Marine and Freshwater Ecosystems},
   volume = {15},
   number = {3},
   pages = {227-241},
   ISSN = {1052-7613},
   DOI = {10.1002/aqc.673},
   url = {<Go to ISI>://WOS:000229303800003
http://onlinelibrary.wiley.com/doi/10.1002/aqc.673/abstract},
   year = {2005},
   type = {Journal Article}
}

@article{
   author = {Wingfield, R. and Murphy, K. J. and Gaywood, M.},
   title = {Assessing and predicting the success of Najas flexilis (Willd.) Rostk. & Schmidt, a rare European aquatic macrophyte, in relation to lake environmental conditions},
   journal = {Hydrobiologia},
   volume = {570},
   pages = {79-86},
   ISSN = {0018-8158},
   DOI = {10.1007/s10750-006-0165-5},
   url = {<Go to ISI>://WOS:000241361300013
http://link.springer.com/article/10.1007%2Fs10750-006-0165-5
http://download.springer.com/static/pdf/874/art%253A10.1007%252Fs10750-006-0165-5.pdf?auth66=1395213578_46790a5d152780d85da7c9e459b0b4a2&ext=.pdf},
   year = {2006},
   type = {Journal Article}
}

@article{
   author = {Wjacek, J.},
   title = {Benefits and costs of semi-colonial breeding in the Montagu's Harrier Circus pygargus},
   journal = {Belgian Journal of Zoology},
   volume = {138},
   number = {1},
   pages = {36-40},
   ISSN = {0777-6276},
   url = {<Go to ISI>://WOS:000255137600005},
   year = {2008},
   type = {Journal Article}
}

@article{
   author = {Wood, B.},
   title = {Room for nature? Conservation management of the Isle of Rum, UK and prospects for large protected areas in Europe},
   journal = {Biological Conservation},
   volume = {94},
   number = {1},
   pages = {93-105},
   ISSN = {0006-3207},
   DOI = {10.1016/s0006-3207(99)00160-3},
   url = {<Go to ISI>://WOS:000086676400010
http://www.sciencedirect.com/science/article/pii/S0006320799001603},
   year = {2000},
   type = {Journal Article}
}

@article{
   author = {Wustemann, H. and Meyerhoff, J. and Ruhs, M. and Schafer, A. and Hartje, V.},
   title = {Financial costs and benefits of a program of measures to implement a National Strategy on Biological Diversity in Germany},
   journal = {Land Use Policy},
   volume = {36},
   pages = {307-318},
   ISSN = {0264-8377},
   DOI = {10.1016/j.landusepol.2013.08.009},
   url = {<Go to ISI>://WOS:000329881400030
http://www.sciencedirect.com/science/article/pii/S0264837713001592
http://ac.els-cdn.com/S0264837713001592/1-s2.0-S0264837713001592-main.pdf?_tid=6716a1d6-ada4-11e3-9738-00000aacb35f&acdnat=1395040916_d6f79cc0ca8a4ef003b8d7181f09cfe6},
   year = {2014},
   type = {Journal Article}
}

@article{
   author = {Young, J. C. and Jordan, A. and R. Searle, K. and Butler, A. and S. Chapman, D. and Simmons, P. and Watt, A. D.},
   title = {Does stakeholder involvement really benefit biodiversity conservation?},
   journal = {Biological Conservation},
   volume = {158},
   pages = {359-370},
   DOI = {10.1016/j.biocon.2012.08.018},
   url = {http://www.scopus.com/inward/record.url?eid=2-s2.0-84870903695&partnerID=40&md5=fea3d9d968efa9458d5177498ac412f8},
   year = {2013},
   type = {Journal Article}
}

@article{
   author = {Young, J. C. and Jordan, A. and Searle, K. R. and Butler, A. and Simmons, P. and Watt, A. D.},
   title = {Framing scale in participatory biodiversity management may contribute to more sustainable solutions},
   journal = {Conservation Letters},
   volume = {6},
   number = {5},
   pages = {333-340},
   ISSN = {1755-263X},
   DOI = {10.1111/conl.12012},
   url = {<Go to ISI>://WOS:000325501800005
http://onlinelibrary.wiley.com/doi/10.1111/conl.12012/abstract},
   year = {2013},
   type = {Journal Article}
}

@article{
   author = {Zacharias, I. and Parasidoy, A. and Bergmeier, E. and Kehayias, G. and Dimitriou, E. and Dimopoulos, P.},
   title = {A "DPSIR" model for Mediterranean temporary ponds: European, national and local scale comparisons},
   journal = {Annales De Limnologie-International Journal of Limnology},
   volume = {44},
   number = {4},
   pages = {253-266},
   ISSN = {0003-4088},
   DOI = {10.1051/limn:2008009},
   url = {<Go to ISI>://WOS:000262148700004
http://www.limnology-journal.org/download.php?file=%2FANL%2FANL44_04%2FS0003408808000095a.pdf&code=2126eca92589ff2d1e3a1a9fe14560df},
   year = {2008},
   type = {Journal Article}
}

@article{
   author = {Zacharias, I. and Zamparas, M.},
   title = {Mediterranean temporary ponds. A disappearing ecosystem},
   journal = {Biodiversity and Conservation},
   volume = {19},
   number = {14},
   pages = {3827-3834},
   ISSN = {0960-3115},
   DOI = {10.1007/s10531-010-9933-7},
   url = {<Go to ISI>://WOS:000284644800001
http://link.springer.com/article/10.1007%2Fs10531-010-9933-7
http://download.springer.com/static/pdf/197/art%253A10.1007%252Fs10531-010-9933-7.pdf?auth66=1395213653_cbbfae0543749c95c7a7baedac28536d&ext=.pdf},
   year = {2010},
   type = {Journal Article}
}

@article{
   author = {Zahariev, D.},
   title = {PLANTS WITH PROTECTION STATUTE, ENDEMITES AND RELICTS OF PRESLAVSKA MOUNTAIN PROTECTED AREA},
   journal = {Comptes Rendus De L Academie Bulgare Des Sciences},
   volume = {64},
   number = {9},
   pages = {1285-1290},
   ISSN = {1310-1331},
   url = {<Go to ISI>://WOS:000296401700009},
   year = {2011},
   type = {Journal Article}
}

@article{
   author = {Zanon, B. and Geneletti, D.},
   title = {Integrating ecological, scenic and local identity values in the management plan of an Alpine Natural Park},
   journal = {Journal of Environmental Planning and Management},
   volume = {54},
   number = {6},
   pages = {833-850},
   ISSN = {0964-0568},
   DOI = {10.1080/09640568.2010.537544},
   url = {<Go to ISI>://WOS:000291861100007
http://www.tandfonline.com/doi/abs/10.1080/09640568.2010.537544
http://www.tandfonline.com/doi/pdf/10.1080/09640568.2010.537544},
   year = {2011},
   type = {Journal Article}
}

@article{
   author = {Zografou, K. and Sfenthourakis, S. and Pullin, A. and Kati, V.},
   title = {On the surrogate value of red-listed butterflies for butterflies and grasshoppers: a case study in Grammos site of Natura 2000, Greece},
   journal = {Journal of Insect Conservation},
   volume = {13},
   number = {5},
   pages = {505-514},
   ISSN = {1366-638X},
   DOI = {10.1007/s10841-008-9198-6},
   url = {<Go to ISI>://WOS:000269151800004
http://download.springer.com/static/pdf/25/art%253A10.1007%252Fs10841-008-9198-6.pdf?auth66=1360565850_978d5593270e67b7b36475fc2da07973&ext=.pdf},
   year = {2009},
   type = {Journal Article}
}

@article{
   author = {Zohmann, M. and Pennerstorfer, J. and Nopp-Mayr, U.},
   title = {Modelling habitat suitability for alpine rock ptarmigan (Lagopus muta helvetica) combining object-based classification of IKONOS imagery and Habitat Suitability Index modelling},
   journal = {Ecological Modelling},
   volume = {254},
   pages = {22-32},
   ISSN = {0304-3800},
   DOI = {10.1016/j.ecolmodel.2013.01.008},
   url = {<Go to ISI>://WOS:000317321400003
http://www.sciencedirect.com/science/article/pii/S0304380013000355
http://ac.els-cdn.com/S0304380013000355/1-s2.0-S0304380013000355-main.pdf?_tid=61e4ee8e-ada4-11e3-a772-00000aacb35f&acdnat=1395040908_331b120d96661073d11c61e3760d86be},
   year = {2013},
   type = {Journal Article}
}

@article{
   author = {Zoppi, C.},
   title = {A multicriteria-contingent valuation analysis concerning a coastal area of Sardinia, Italy},
   journal = {Land Use Policy},
   volume = {24},
   number = {2},
   pages = {322-337},
   ISSN = {0264-8377},
   DOI = {10.1016/j.landusepol.2006.04.001},
   url = {<Go to ISI>://WOS:000245577000004
http://www.sciencedirect.com/science/article/pii/S0264837706000184
http://ac.els-cdn.com/S0264837706000184/1-s2.0-S0264837706000184-main.pdf?_tid=51664fb2-ada4-11e3-b342-00000aacb35f&acdnat=1395040880_6bfe1d03956b9b426a452151cf165542},
   year = {2007},
   type = {Journal Article}
}
